# Supplementary material for: Structural, Spectroscopic, Thermal, and Magnetic Properties of a New Dinuclear Copper Coordination Compound with Tiglic Acid
Source: Materials (Basel). 2021 Apr 23;14(9):2148. doi: 10.3390/ma14092148 (PMC8122876; doi:10.3390/ma14092148)
Supplement: Supplementary file 1 [file materials-14-02148-s001.zip]

Archive with 2 entries (2 files):
- checkcif.pdf
- sun_cu_tygl_final.cif
