# Supplementary material for: Structural, Spectroscopic, Thermal, and Magnetic Properties of a New Dinuclear Copper Coordination Compound with Tiglic Acid
Source: Materials (Basel). 2021 Apr 23;14(9):2148. doi: 10.3390/ma14092148 (PMC8122876; doi:10.3390/ma14092148)
Supplement: Supplementary file 1 [file materials-14-02148-s001.zip › sun_cu_tygl_final.cif]

_publ_section_references
;Farrugia, L. J. (2012). 
 J. Appl. Cryst. 45, 849--854.

 Parsons, S., Flack, H.D. and Wagner, T. (2013).
 Acta Cryst. B69, 249--259.

 Rigaku OD (2018). 
 CrysAlisPro. Rigaku Corporation, Tokyo, Japan.

 Sheldrick, G. M. (2008). 
 Acta Cryst. A64, 112�-122.

 Sheldrick, G. M. (2015a).
 Acta Cryst. A71, 3�-8.

 Sheldrick, G. M. (2015b).
 Acta Cryst. C71, 3�-8.

 Spek, A. L. (2009). 
 Acta Cryst. D65, 148--155.
;
 
data_sun_cu_tygl
 
_audit_creation_method            'SHELXL-2018/1'
_shelx_SHELXL_version_number      '2018/1'
_chemical_name_systematic         ?
_chemical_name_common             ?
_chemical_melting_point           ?
_chemical_formula_moiety
 'C30 H44 Cu2 O12' 
_chemical_formula_sum
 'C30 H44 Cu2 O12' 
_chemical_formula_weight          723.73

loop_
 _atom_type_symbol
 _atom_type_description
 _atom_type_scat_dispersion_real
 _atom_type_scat_dispersion_imag
 _atom_type_scat_source
 'C'  'C'   0.0181   0.0091
 'International Tables Vol C Tables 4.2.6.8 and 6.1.1.4'
 'H'  'H'   0.0000   0.0000
 'International Tables Vol C Tables 4.2.6.8 and 6.1.1.4'
 'Cu'  'Cu'  -1.9646   0.5888
 'International Tables Vol C Tables 4.2.6.8 and 6.1.1.4'
 'O'  'O'   0.0492   0.0322
 'International Tables Vol C Tables 4.2.6.8 and 6.1.1.4'
 
_space_group_crystal_system       monoclinic
_space_group_IT_number            14
_space_group_name_H-M_alt         'P 21/c'
_space_group_name_Hall            '-P 2ybc'
 
_shelx_space_group_comment
;
The symmetry employed for this shelxl refinement is uniquely defined
by the following loop, which should always be used as a source of
symmetry information in preference to the above space-group names.
They are only intended as comments.
;
 
loop_
 _space_group_symop_operation_xyz
 'x, y, z'
 '-x, y+1/2, -z+1/2'
 '-x, -y, -z'
 'x, -y-1/2, z-1/2'
 
_cell_length_a                    9.2533(1)
_cell_length_b                    17.4061(1)
_cell_length_c                    10.2739(1)
_cell_angle_alpha                 90
_cell_angle_beta                  95.113(1)
_cell_angle_gamma                 90
_cell_volume                      1648.17(3)
_cell_formula_units_Z             2
_cell_measurement_temperature     100.0(1) 
_cell_measurement_reflns_used     27936
_cell_measurement_theta_min       4.7840
_cell_measurement_theta_max       78.5680
 
_exptl_crystal_description        'prism'
_exptl_crystal_colour             'green'
_exptl_crystal_density_meas       1.44
_exptl_crystal_density_method     'Berman density torsion balance'
_exptl_crystal_density_diffrn     1.458          
_exptl_crystal_F_000              756
_exptl_transmission_factor_min    ?
_exptl_transmission_factor_max    ?
_exptl_crystal_size_max           0.098
_exptl_crystal_size_mid           0.093
_exptl_crystal_size_min           0.078
_exptl_absorpt_coefficient_mu     2.101
_exptl_absorpt_correction_type    multi-scan
_exptl_absorpt_correction_T_min   0.50235
_exptl_absorpt_correction_T_max   1.00000
_exptl_absorpt_process_details
;
CrysAlisPro 1.171.39.45g (Rigaku Oxford Diffraction, 2018)
Empirical absorption correction using spherical harmonics,
 implemented in SCALE3 ABSPACK scaling algorithm.
;
_exptl_absorpt_special_details    ?

#========================================================================== 
#
# DIFFRN DATA
#
#==========================================================================

_diffrn_ambient_temperature       100.0(1)
_diffrn_ambient_environment       N~2~
_diffrn_source                    'micro-focus sealed X-ray tube'
_diffrn_source_type               'PhotonJet (Cu) X-ray Source'
_diffrn_radiation_probe           x-ray
_diffrn_radiation_type            'Cu K\a'
_diffrn_radiation_wavelength      1.54184
_diffrn_radiation_monochromator   mirror
_diffrn_measurement_device        'four-circle diffractometer'
_diffrn_measurement_device_type   'XtaLAB Synergy, Dualflex, Pilatus 300K'
_diffrn_detector                  'CCD plate'
_diffrn_detector_type             'Pilatus 300K'
_diffrn_reflns_number             33781
_diffrn_reflns_av_unetI/netI      0.0110
_diffrn_reflns_av_R_equivalents   0.0252
_diffrn_reflns_limit_h_min        -11
_diffrn_reflns_limit_h_max        11
_diffrn_reflns_limit_k_min        -21
_diffrn_reflns_limit_k_max        21
_diffrn_reflns_limit_l_min        -13
_diffrn_reflns_limit_l_max        12
_diffrn_reflns_theta_min          4.798
_diffrn_reflns_theta_max          78.728
_diffrn_reflns_theta_full         67.050
_diffrn_measured_fraction_theta_max   0.968
_diffrn_measured_fraction_theta_full  1.000
_diffrn_reflns_Laue_measured_fraction_max    0.968
_diffrn_reflns_Laue_measured_fraction_full   1.000
_diffrn_reflns_point_group_measured_fraction_max   0.968
_diffrn_reflns_point_group_measured_fraction_full  1.000
_reflns_number_total              3438
_reflns_number_gt                 3354
_reflns_threshold_expression      'I > 2\s(I)'
_reflns_Friedel_coverage          0.000
_reflns_Friedel_fraction_max      .
_reflns_Friedel_fraction_full     .
 
_reflns_special_details
;
 Reflections were merged by SHELXL according to the crystal
 class for the calculation of statistics and refinement.
 
 _reflns_Friedel_fraction is defined as the number of unique
 Friedel pairs measured divided by the number that would be
 possible theoretically, ignoring centric projections and
 systematic absences.
;
 
#========================================================================== 
#
# REF DATA
#
#========================================================================== 
 
_computing_data_collection        'CrysAlisPro 1.171.39.7b (Rigaku OD, 2018)'
_computing_cell_refinement        'CrysAlisPro 1.171.39.7b (Rigaku OD, 2018)'
_computing_data_reduction         'CrysAlisPro 1.171.39.7b (Rigaku OD, 2018)'
_computing_structure_solution     'SHELXT (Sheldrick, 2015a)'
_computing_structure_refinement   'SHELXL-2018/1 (Sheldrick, 2015b)'
_computing_molecular_graphics
;XP in SHELXTL (Sheldrick, 2008)
 ORTEP-3 W v. 1.062 (Farrugia 2012)
;
_computing_publication_material   
;SHELXL-2014/7 (Sheldrick, 2015b) and
 PLATON (Spek, 2009)
;
_refine_special_details           ?
_refine_ls_structure_factor_coef  Fsqd
_refine_ls_matrix_type            full
_refine_ls_weighting_scheme       calc
_refine_ls_weighting_details
'w=1/[\s^2^(Fo^2^)+(0.0312P)^2^+1.2512P] where P=(Fo^2^+2Fc^2^)/3'
_atom_sites_solution_primary      dual
_atom_sites_solution_secondary    difmap
_atom_sites_solution_hydrogens    geom
_refine_ls_hydrogen_treatment     constr
_refine_ls_extinction_method      none
_refine_ls_extinction_coef        .
_refine_ls_number_reflns          3438
_refine_ls_number_parameters      206
_refine_ls_number_restraints      0
_refine_ls_R_factor_all           0.0252
_refine_ls_R_factor_gt            0.0247
_refine_ls_wR_factor_ref          0.0666
_refine_ls_wR_factor_gt           0.0663
_refine_ls_goodness_of_fit_ref    1.059
_refine_ls_restrained_S_all       1.059
_refine_ls_shift/su_max           0.001
_refine_ls_shift/su_mean          0.000
 
loop_
 _atom_site_label
 _atom_site_type_symbol
 _atom_site_fract_x
 _atom_site_fract_y
 _atom_site_fract_z
 _atom_site_U_iso_or_equiv
 _atom_site_adp_type
 _atom_site_occupancy
 _atom_site_site_symmetry_order  
 _atom_site_calc_flag
 _atom_site_refinement_flags_posn
 _atom_site_refinement_flags_adp
 _atom_site_refinement_flags_occupancy
 _atom_site_disorder_assembly
 _atom_site_disorder_group
Cu1 Cu 0.60260(2) 0.47618(2) 0.58476(2) 0.01193(7) Uani 1 1 d . . . . .
O1 O 0.46241(11) 0.39919(6) 0.63103(10) 0.0198(2) Uani 1 1 d . . . . .
O2 O 0.28289(10) 0.43934(5) 0.48782(9) 0.0162(2) Uani 1 1 d . . . . .
O3 O 0.51760(11) 0.55057(6) 0.69785(10) 0.0196(2) Uani 1 1 d . . . . .
O4 O 0.33721(11) 0.59065(6) 0.55321(9) 0.0181(2) Uani 1 1 d . . . . .
O5 O 0.78265(10) 0.44676(6) 0.73053(9) 0.0166(2) Uani 1 1 d . . . . .
O6 O 0.94371(12) 0.53580(6) 0.68091(12) 0.0266(3) Uani 1 1 d . . . . .
H6O H 0.876980 0.548622 0.627436 0.040 Uiso 1 1 calc R U . . .
C1 C 0.33507(14) 0.39448(7) 0.57845(12) 0.0134(3) Uani 1 1 d . . . . .
C2 C 0.23745(14) 0.33288(8) 0.62260(13) 0.0142(3) Uani 1 1 d . . . . .
C3 C 0.29925(15) 0.27862(8) 0.70132(14) 0.0181(3) Uani 1 1 d . . . . .
H3 H 0.398451 0.283522 0.723643 0.022 Uiso 1 1 calc R U . . .
C4 C 0.22700(18) 0.21117(9) 0.75730(17) 0.0272(3) Uani 1 1 d . . . . .
H4A H 0.125450 0.211677 0.728369 0.041 Uiso 1 1 calc R U . . .
H4B H 0.239082 0.213765 0.850978 0.041 Uiso 1 1 calc R U . . .
H4C H 0.269957 0.164647 0.728592 0.041 Uiso 1 1 calc R U . . .
C5 C 0.07949(15) 0.33619(9) 0.57362(14) 0.0186(3) Uani 1 1 d . . . . .
H5A H 0.046495 0.388462 0.574632 0.028 Uiso 1 1 calc R U . . .
H5B H 0.024246 0.305555 0.629020 0.028 Uiso 1 1 calc R U . . .
H5C H 0.066913 0.316683 0.485943 0.028 Uiso 1 1 calc R U . . .
C6 C 0.40705(14) 0.59143(8) 0.66501(13) 0.0143(3) Uani 1 1 d . . . . .
C7 C 0.35397(15) 0.64500(8) 0.76488(13) 0.0156(3) Uani 1 1 d . . . . .
C8 C 0.43205(16) 0.65082(9) 0.87994(15) 0.0210(3) Uani 1 1 d . . . . .
H8 H 0.513869 0.619719 0.891966 0.025 Uiso 1 1 calc R U . . .
C9 C 0.40277(19) 0.70176(11) 0.99182(16) 0.0300(4) Uani 1 1 d . . . . .
H9A H 0.317268 0.731744 0.968631 0.045 Uiso 1 1 calc R U . . .
H9B H 0.483966 0.735394 1.011715 0.045 Uiso 1 1 calc R U . . .
H9C H 0.388300 0.670839 1.066935 0.045 Uiso 1 1 calc R U . . .
C10 C 0.21593(16) 0.68840(9) 0.72770(15) 0.0220(3) Uani 1 1 d . . . . .
H10A H 0.212489 0.703071 0.637406 0.033 Uiso 1 1 calc R U . . .
H10B H 0.212951 0.733563 0.781019 0.033 Uiso 1 1 calc R U . . .
H10C H 0.134206 0.656257 0.740944 0.033 Uiso 1 1 calc R U . . .
C11 C 0.90340(15) 0.47564(8) 0.74796(13) 0.0151(3) Uani 1 1 d . . . . .
C12 C 1.01691(15) 0.44503(8) 0.84565(13) 0.0164(3) Uani 1 1 d . . . . .
C13 C 1.15022(16) 0.47534(9) 0.85236(15) 0.0208(3) Uani 1 1 d . . . . .
H13 H 1.164490 0.516112 0.796412 0.025 Uiso 1 1 calc R U . . .
C14 C 1.27818(17) 0.45029(10) 0.94058(17) 0.0280(3) Uani 1 1 d . . . . .
H14A H 1.359967 0.443207 0.890542 0.042 Uiso 1 1 calc R U . . .
H14B H 1.256275 0.402728 0.981855 0.042 Uiso 1 1 calc R U . . .
H14C H 1.300692 0.488803 1.006151 0.042 Uiso 1 1 calc R U . . .
C15 C 0.97085(17) 0.37893(9) 0.92690(15) 0.0239(3) Uani 1 1 d . . . . .
H15A H 0.880490 0.391154 0.961256 0.036 Uiso 1 1 calc R U . . .
H15B H 1.043645 0.369763 0.997754 0.036 Uiso 1 1 calc R U . . .
H15C H 0.959048 0.333703 0.873526 0.036 Uiso 1 1 calc R U . . .
 
loop_
 _atom_site_aniso_label
 _atom_site_aniso_U_11
 _atom_site_aniso_U_22
 _atom_site_aniso_U_33
 _atom_site_aniso_U_23
 _atom_site_aniso_U_13
 _atom_site_aniso_U_12
Cu1 0.01026(11) 0.01175(11) 0.01333(11) 0.00037(7) -0.00139(8) 0.00002(7)
O1 0.0145(5) 0.0213(5) 0.0225(5) 0.0080(4) -0.0042(4) -0.0039(4)
O2 0.0149(5) 0.0149(5) 0.0180(5) 0.0042(4) -0.0027(4) -0.0017(4)
O3 0.0162(5) 0.0237(5) 0.0184(5) -0.0042(4) -0.0021(4) 0.0066(4)
O4 0.0182(5) 0.0174(5) 0.0177(5) -0.0023(4) -0.0027(4) 0.0033(4)
O5 0.0126(5) 0.0188(5) 0.0176(5) 0.0024(4) -0.0027(4) -0.0004(4)
O6 0.0180(5) 0.0253(6) 0.0339(6) 0.0151(5) -0.0111(5) -0.0060(4)
C1 0.0146(6) 0.0134(6) 0.0122(6) -0.0015(5) 0.0011(5) 0.0009(5)
C2 0.0142(6) 0.0154(6) 0.0133(6) -0.0008(5) 0.0027(5) -0.0009(5)
C3 0.0161(7) 0.0198(7) 0.0185(6) 0.0034(5) 0.0024(5) -0.0010(5)
C4 0.0237(8) 0.0262(8) 0.0320(8) 0.0130(7) 0.0040(6) -0.0016(6)
C5 0.0153(7) 0.0217(7) 0.0188(7) 0.0015(5) 0.0014(5) -0.0016(5)
C6 0.0120(6) 0.0132(6) 0.0179(6) 0.0002(5) 0.0019(5) -0.0025(5)
C7 0.0141(6) 0.0143(6) 0.0187(7) -0.0007(5) 0.0031(5) -0.0011(5)
C8 0.0165(7) 0.0249(7) 0.0216(7) -0.0042(6) 0.0018(6) 0.0012(6)
C9 0.0285(8) 0.0380(9) 0.0234(8) -0.0108(7) 0.0022(6) 0.0014(7)
C10 0.0208(7) 0.0233(7) 0.0222(7) -0.0002(6) 0.0030(6) 0.0076(6)
C11 0.0154(7) 0.0139(6) 0.0156(6) -0.0010(5) -0.0003(5) 0.0017(5)
C12 0.0163(7) 0.0160(7) 0.0161(6) 0.0002(5) -0.0031(5) 0.0016(5)
C13 0.0178(7) 0.0228(7) 0.0209(7) 0.0024(6) -0.0040(6) -0.0001(5)
C14 0.0176(7) 0.0346(9) 0.0300(8) 0.0056(7) -0.0075(6) -0.0010(6)
C15 0.0218(7) 0.0228(7) 0.0257(8) 0.0079(6) -0.0070(6) -0.0027(6)
 
_geom_special_details
;
 All esds (except the esd in the dihedral angle between two l.s. planes)
 are estimated using the full covariance matrix.  The cell esds are taken
 into account individually in the estimation of esds in distances, angles
 and torsion angles; correlations between esds in cell parameters are only
 used when they are defined by crystal symmetry.  An approximate (isotropic)
 treatment of cell esds is used for estimating esds involving l.s. planes.
;
 
loop_
 _geom_bond_atom_site_label_1
 _geom_bond_atom_site_label_2
 _geom_bond_distance
 _geom_bond_site_symmetry_2
 _geom_bond_publ_flag
Cu1 O3 1.9515(10) . ?
Cu1 O4 1.9528(10) 3_666 ?
Cu1 O1 1.9530(10) . ?
Cu1 O2 1.9955(10) 3_666 ?
Cu1 O5 2.1991(10) . ?
Cu1 Cu1 2.5956(4) 3_666 ?
O1 C1 1.2544(17) . ?
O2 C1 1.2767(16) . ?
O3 C6 1.2667(17) . ?
O4 C6 1.2668(17) . ?
O5 C11 1.2238(17) . ?
O6 C11 1.3251(17) . ?
O6 H6O 0.8200 . ?
C1 C2 1.4981(18) . ?
C2 C3 1.338(2) . ?
C2 C5 1.5039(19) . ?
C3 C4 1.492(2) . ?
C3 H3 0.9300 . ?
C4 H4A 0.9600 . ?
C4 H4B 0.9600 . ?
C4 H4C 0.9600 . ?
C5 H5A 0.9600 . ?
C5 H5B 0.9600 . ?
C5 H5C 0.9600 . ?
C6 C7 1.5011(18) . ?
C7 C8 1.333(2) . ?
C7 C10 1.5037(19) . ?
C8 C9 1.495(2) . ?
C8 H8 0.9300 . ?
C9 H9A 0.9600 . ?
C9 H9B 0.9600 . ?
C9 H9C 0.9600 . ?
C10 H10A 0.9600 . ?
C10 H10B 0.9600 . ?
C10 H10C 0.9600 . ?
C11 C12 1.4855(19) . ?
C12 C13 1.338(2) . ?
C12 C15 1.505(2) . ?
C13 C14 1.491(2) . ?
C13 H13 0.9300 . ?
C14 H14A 0.9600 . ?
C14 H14B 0.9600 . ?
C14 H14C 0.9600 . ?
C15 H15A 0.9600 . ?
C15 H15B 0.9600 . ?
C15 H15C 0.9600 . ?
 
loop_
 _geom_angle_atom_site_label_1
 _geom_angle_atom_site_label_2
 _geom_angle_atom_site_label_3
 _geom_angle
 _geom_angle_site_symmetry_1
 _geom_angle_site_symmetry_3
 _geom_angle_publ_flag
O3 Cu1 O4 169.61(4) . 3_666 ?
O3 Cu1 O1 89.93(5) . . ?
O4 Cu1 O1 90.37(4) 3_666 . ?
O3 Cu1 O2 89.38(4) . 3_666 ?
O4 Cu1 O2 88.42(4) 3_666 3_666 ?
O1 Cu1 O2 169.39(4) . 3_666 ?
O3 Cu1 O5 94.02(4) . . ?
O4 Cu1 O5 96.19(4) 3_666 . ?
O1 Cu1 O5 98.85(4) . . ?
O2 Cu1 O5 91.76(4) 3_666 . ?
O3 Cu1 Cu1 82.99(3) . 3_666 ?
O4 Cu1 Cu1 86.68(3) 3_666 3_666 ?
O1 Cu1 Cu1 85.44(3) . 3_666 ?
O2 Cu1 Cu1 83.96(3) 3_666 3_666 ?
O5 Cu1 Cu1 174.79(3) . 3_666 ?
C1 O1 Cu1 123.97(9) . . ?
C1 O2 Cu1 122.98(9) . 3_666 ?
C6 O3 Cu1 124.94(9) . . ?
C6 O4 Cu1 120.60(9) . 3_666 ?
C11 O5 Cu1 129.08(9) . . ?
C11 O6 H6O 109.5 . . ?
O1 C1 O2 123.63(12) . . ?
O1 C1 C2 119.01(12) . . ?
O2 C1 C2 117.36(12) . . ?
C3 C2 C1 116.83(12) . . ?
C3 C2 C5 125.42(13) . . ?
C1 C2 C5 117.74(12) . . ?
C2 C3 C4 127.34(13) . . ?
C2 C3 H3 116.3 . . ?
C4 C3 H3 116.3 . . ?
C3 C4 H4A 109.5 . . ?
C3 C4 H4B 109.5 . . ?
H4A C4 H4B 109.5 . . ?
C3 C4 H4C 109.5 . . ?
H4A C4 H4C 109.5 . . ?
H4B C4 H4C 109.5 . . ?
C2 C5 H5A 109.5 . . ?
C2 C5 H5B 109.5 . . ?
H5A C5 H5B 109.5 . . ?
C2 C5 H5C 109.5 . . ?
H5A C5 H5C 109.5 . . ?
H5B C5 H5C 109.5 . . ?
O3 C6 O4 124.76(13) . . ?
O3 C6 C7 118.18(12) . . ?
O4 C6 C7 117.06(12) . . ?
C8 C7 C6 117.96(13) . . ?
C8 C7 C10 124.61(13) . . ?
C6 C7 C10 117.43(12) . . ?
C7 C8 C9 127.27(14) . . ?
C7 C8 H8 116.4 . . ?
C9 C8 H8 116.4 . . ?
C8 C9 H9A 109.5 . . ?
C8 C9 H9B 109.5 . . ?
H9A C9 H9B 109.5 . . ?
C8 C9 H9C 109.5 . . ?
H9A C9 H9C 109.5 . . ?
H9B C9 H9C 109.5 . . ?
C7 C10 H10A 109.5 . . ?
C7 C10 H10B 109.5 . . ?
H10A C10 H10B 109.5 . . ?
C7 C10 H10C 109.5 . . ?
H10A C10 H10C 109.5 . . ?
H10B C10 H10C 109.5 . . ?
O5 C11 O6 122.97(13) . . ?
O5 C11 C12 122.20(12) . . ?
O6 C11 C12 114.83(12) . . ?
C13 C12 C11 119.11(13) . . ?
C13 C12 C15 125.33(13) . . ?
C11 C12 C15 115.52(12) . . ?
C12 C13 C14 126.49(14) . . ?
C12 C13 H13 116.8 . . ?
C14 C13 H13 116.8 . . ?
C13 C14 H14A 109.5 . . ?
C13 C14 H14B 109.5 . . ?
H14A C14 H14B 109.5 . . ?
C13 C14 H14C 109.5 . . ?
H14A C14 H14C 109.5 . . ?
H14B C14 H14C 109.5 . . ?
C12 C15 H15A 109.5 . . ?
C12 C15 H15B 109.5 . . ?
H15A C15 H15B 109.5 . . ?
C12 C15 H15C 109.5 . . ?
H15A C15 H15C 109.5 . . ?
H15B C15 H15C 109.5 . . ?
 
_refine_diff_density_max    0.345
_refine_diff_density_min   -0.359
_refine_diff_density_rms    0.056

_shelx_res_file
;
TITL sun_cu_tygl.res in P2(1)/c
    sun_cu_tygl.res
    created by SHELXL-2018/1 at 23:20:30 on 17-Jun-2020
CELL 1.54184 9.2533 17.4061 10.2739 90 95.113 90
ZERR 2       0.0001  0.0001  0.0001  0  0.001  0
LATT 1
SYMM -X,0.5+Y,0.5-Z
SFAC C  H  Cu O
UNIT 60 88 4  24
L.S. 4
BOND $H
ACTA 134.1

rem EXTI    0.000705
WGHT    0.031200    1.251200
FVAR       0.54034
CU1   3    0.602597    0.476176    0.584761    11.00000    0.01026    0.01175 =
         0.01333    0.00037   -0.00139    0.00002
O1    4    0.462413    0.399187    0.631026    11.00000    0.01454    0.02132 =
         0.02247    0.00799   -0.00419   -0.00386
O2    4    0.282887    0.439345    0.487821    11.00000    0.01494    0.01494 =
         0.01800    0.00424   -0.00273   -0.00171
O3    4    0.517596    0.550575    0.697852    11.00000    0.01616    0.02366 =
         0.01844   -0.00416   -0.00207    0.00658
O4    4    0.337212    0.590652    0.553213    11.00000    0.01822    0.01744 =
         0.01775   -0.00234   -0.00268    0.00331
O5    4    0.782647    0.446759    0.730529    11.00000    0.01262    0.01879 =
         0.01762    0.00238   -0.00274   -0.00037
O6    4    0.943706    0.535800    0.680910    11.00000    0.01801    0.02534 =
         0.03393    0.01507   -0.01112   -0.00598
AFIX 147
H6O   2    0.876980    0.548622    0.627436    11.00000   -1.50000
AFIX   0
C1    1    0.335074    0.394477    0.578446    11.00000    0.01460    0.01336 =
         0.01218   -0.00150    0.00105    0.00087
C2    1    0.237451    0.332878    0.622596    11.00000    0.01423    0.01541 =
         0.01334   -0.00076    0.00274   -0.00086
C3    1    0.299254    0.278621    0.701318    11.00000    0.01608    0.01978 =
         0.01852    0.00338    0.00240   -0.00098
AFIX  43
H3    2    0.398451    0.283522    0.723643    11.00000   -1.20000
AFIX   0
C4    1    0.226998    0.211167    0.757302    11.00000    0.02373    0.02625 =
         0.03200    0.01300    0.00397   -0.00163
AFIX 137
H4A   2    0.125450    0.211677    0.728369    11.00000   -1.50000
H4B   2    0.239082    0.213765    0.850978    11.00000   -1.50000
H4C   2    0.269957    0.164647    0.728592    11.00000   -1.50000
AFIX   0
C5    1    0.079494    0.336194    0.573619    11.00000    0.01527    0.02168 =
         0.01881    0.00151    0.00144   -0.00161
AFIX 137
H5A   2    0.046495    0.388462    0.574632    11.00000   -1.50000
H5B   2    0.024246    0.305555    0.629020    11.00000   -1.50000
H5C   2    0.066913    0.316683    0.485943    11.00000   -1.50000
AFIX   0
C6    1    0.407049    0.591433    0.665006    11.00000    0.01200    0.01323 =
         0.01790    0.00021    0.00191   -0.00247
C7    1    0.353970    0.645002    0.764876    11.00000    0.01408    0.01429 =
         0.01866   -0.00066    0.00312   -0.00110
C8    1    0.432046    0.650820    0.879936    11.00000    0.01645    0.02488 =
         0.02160   -0.00422    0.00176    0.00124
AFIX  43
H8    2    0.513869    0.619719    0.891966    11.00000   -1.20000
AFIX   0
C9    1    0.402775    0.701758    0.991819    11.00000    0.02854    0.03799 =
         0.02338   -0.01076    0.00223    0.00143
AFIX 137
H9A   2    0.317268    0.731744    0.968631    11.00000   -1.50000
H9B   2    0.483966    0.735394    1.011715    11.00000   -1.50000
H9C   2    0.388300    0.670839    1.066935    11.00000   -1.50000
AFIX   0
C10   1    0.215926    0.688396    0.727701    11.00000    0.02083    0.02325 =
         0.02223   -0.00017    0.00301    0.00761
AFIX 137
H10A  2    0.212489    0.703071    0.637406    11.00000   -1.50000
H10B  2    0.212951    0.733563    0.781019    11.00000   -1.50000
H10C  2    0.134206    0.656257    0.740944    11.00000   -1.50000
AFIX   0
C11   1    0.903396    0.475644    0.747956    11.00000    0.01543    0.01389 =
         0.01557   -0.00104   -0.00035    0.00173
C12   1    1.016905    0.445027    0.845646    11.00000    0.01627    0.01603 =
         0.01605    0.00017   -0.00306    0.00156
C13   1    1.150221    0.475344    0.852359    11.00000    0.01776    0.02278 =
         0.02090    0.00243   -0.00402   -0.00015
AFIX  43
H13   2    1.164490    0.516112    0.796412    11.00000   -1.20000
AFIX   0
C14   1    1.278178    0.450291    0.940579    11.00000    0.01756    0.03460 =
         0.03000    0.00556   -0.00751   -0.00102
AFIX 137
H14A  2    1.359967    0.443207    0.890542    11.00000   -1.50000
H14B  2    1.256275    0.402728    0.981855    11.00000   -1.50000
H14C  2    1.300692    0.488803    1.006151    11.00000   -1.50000
AFIX   0
C15   1    0.970851    0.378926    0.926904    11.00000    0.02176    0.02276 =
         0.02569    0.00793   -0.00697   -0.00268
AFIX 137
H15A  2    0.880490    0.391154    0.961256    11.00000   -1.50000
H15B  2    1.043645    0.369763    0.997754    11.00000   -1.50000
H15C  2    0.959048    0.333703    0.873526    11.00000   -1.50000

AFIX   0
HKLF 4


REM  sun_cu_tygl.res in P2(1)/c
REM R1 =  0.0247 for    3354 Fo > 4sig(Fo)  and  0.0252 for all    3438 data
REM    206 parameters refined using      0 restraints

END

WGHT      0.0312      1.2512

REM Highest difference peak  0.345,  deepest hole -0.359,  1-sigma level  0.056
Q1    1   0.2834  0.3609  0.6035  11.00000  0.05    0.34
Q2    1   0.8859  0.3507  0.8864  11.00000  0.05    0.31
Q3    1   0.9666  0.4602  0.8008  11.00000  0.05    0.29
Q4    1   0.1538  0.6967  0.7904  11.00000  0.05    0.28
Q5    1   0.3798  0.6209  0.7156  11.00000  0.05    0.28
Q6    1   0.2715  0.2946  0.6372  11.00000  0.05    0.27
Q7    1   1.0006  0.4166  0.8862  11.00000  0.05    0.26
Q8    1   0.2351  0.7354  0.7088  11.00000  0.05    0.26
Q9    1   0.1653  0.3347  0.5996  11.00000  0.05    0.25
Q10   1   0.2592  0.2466  0.7217  11.00000  0.05    0.25
Q11   1   0.3685  0.6374  0.8282  11.00000  0.05    0.25
Q12   1   1.0446  0.3386  0.9310  11.00000  0.05    0.24
Q13   1   0.3579  0.5836  0.6053  11.00000  0.05    0.23
Q14   1   0.2885  0.6657  0.7456  11.00000  0.05    0.23
Q15   1   0.9747  0.3888  1.0221  11.00000  0.05    0.22
Q16   1   1.0785  0.4618  0.8563  11.00000  0.05    0.21
Q17   1   0.1569  0.6694  0.6627  11.00000  0.05    0.21
Q18   1   0.4060  0.6710  0.9294  11.00000  0.05    0.20
Q19   1   1.0865  0.4436  0.8258  11.00000  0.05    0.20
Q20   1   1.2116  0.4614  0.8985  11.00000  0.05    0.19
;
_shelx_res_checksum   53002

_shelx_hkl_file
;
   0   0  -1    0.08    0.21
   0   0  -1    0.46    0.25
   0   0  -2   48.19    1.95
   0   0  -2   46.30    1.95
   0   0   2   45.41    1.38
   0   0  -3    0.63    0.55
   0   0   3    0.35    0.24
   0   0  -3    0.40    0.58
   0   0  -4   27.86    1.39
   0   0  -4   27.53    1.97
   0   0   4   26.16    2.16
   0   0  -4   28.67    2.02
   0   0  -4   25.83    1.35
   0   0  -5    0.28    0.61
   0   0  -5    0.42    0.49
   0   0  -5    0.47    0.62
   0   0  -5    0.19    0.43
   0   0   5    0.93    0.78
   0   0  -5    1.26    0.53
   0   0   6 1801.73   44.52
   0   0  -6 1814.08   40.24
   0   0  -6 1804.50   40.74
   0   0   6 1712.29   39.80
   0   0  -6 1958.19   43.24
   0   0  -6 1857.14   40.61
   0   0  -6 1863.67   43.09
   0   0  -7    0.20    0.68
   0   0  -7    0.92    0.58
   0   0  -7   -0.13    0.80
   0   0  -7   -0.22    0.81
   0   0  -7    0.29    0.62
   0   0   7    2.17    1.37
   0   0   8   15.36    2.88
   0   0  -8   25.32    2.78
   0   0  -8   22.80    1.56
   0   0  -8   22.13    1.92
   0   0  -8   21.00    2.08
   0   0   8   22.93    2.05
   0   0  -8   22.40    1.85
   0   0  -8   22.04    1.66
   0   0   9    0.42    1.41
   0   0  -9    1.62    1.10
   0   0  -9    0.65    0.81
   0   0  -9    0.66    0.99
   0   0  -9    0.24    0.73
   0   0   9    0.71    0.80
   0   0  -9   -0.12    0.67
   0   0  -9   -0.19    0.53
   0   0 -10   20.25    1.77
   0   0  10   17.39    3.05
   0   0  10   21.60    3.30
   0   0 -10   21.91    2.18
   0   0 -10   20.83    2.13
   0   0  11    0.52    0.70
   0   0  11    0.13    0.81
   0   0 -11    0.80    0.89
   0   0  12  390.75   10.25
   0   0 -12  384.44   10.24
   0   0 -12  373.84    9.81
   0   0 -12  392.29   10.33
   0   0 -13    0.03    0.24
   0   1  -1 5367.52  110.28
   0  -1   1 5034.43  110.30
   0  -1  -1 5052.31  110.39
   0  -1   1 5269.08  110.57
   0   1  -1 4834.14  110.55
   0   1  -1 4882.94  110.61
   0   1  -1 5294.53  110.66
   0   1  -2  457.46   11.05
   0   1  -2  486.98   11.01
   0   1  -2  474.59   10.76
   0  -1  -2  468.56   11.26
   0  -1  -2  469.08   10.28
   0  -1   2  472.03   10.65
   0   1  -3  440.32   10.84
   0  -1  -3  416.41   10.96
   0  -1  -3  418.35   11.11
   0   1  -3  422.88   10.65
   0   1   3  407.72   11.20
   0   1  -4   45.11    2.57
   0   1  -4   43.82    2.47
   0  -1  -4   41.24    1.80
   0  -1  -4   43.87    2.00
   0   1  -4   41.41    1.75
   0  -1  -4   42.83    2.55
   0  -1   4   41.39    1.74
   0   1   4   43.74    2.83
   0  -1  -4   43.75    2.67
   0  -1   4   44.68    2.81
   0  -1  -4   43.44    1.82
   0   1  -4   42.55    1.79
   0   1  -5  100.65    4.62
   0   1  -5  123.20    4.88
   0  -1  -5  113.30    4.91
   0   1  -5  104.85    3.49
   0  -1  -5  115.78    3.67
   0  -1  -5  110.40    3.91
   0  -1   5   93.72    3.04
   0   1   5  112.37    5.34
   0  -1   5  120.22    5.49
   0  -1  -5  109.98    4.97
   0   1  -5  108.53    3.59
   0  -1  -5  110.15    3.59
   0   1  -5  106.57    3.41
   0   1   6  194.43    8.35
   0  -1   6  189.33    8.24
   0  -1  -6  190.14    5.43
   0  -1  -6  189.52    5.82
   0   1  -6  188.07    5.57
   0   1  -6  203.55    5.89
   0   1   6  182.35    5.36
   0   1  -6  206.76    7.51
   0  -1  -6  194.35    7.49
   0   1  -6  189.34    5.73
   0  -1  -6  200.03    5.96
   0  -1  -6  193.41    5.82
   0   1  -6  198.70    7.48
   0   1   7 1303.65   30.61
   0   1  -7 1401.19   31.69
   0  -1  -7 1340.24   30.84
   0   1  -7 1341.06   31.10
   0  -1  -7 1416.04   31.65
   0   1  -7 1403.35   32.22
   0  -1  -7 1340.21   32.10
   0  -1  -7 1401.73   34.53
   0   1  -7 1358.73   31.45
   0  -1  -7 1327.05   31.47
   0  -1   7 1411.44   36.28
   0   1   7 1406.67   36.31
   0   1   8  183.12    9.48
   0  -1   8  184.80    9.50
   0   1  -8  197.14    8.39
   0  -1  -8  186.51    8.19
   0   1  -8  177.94    6.25
   0  -1  -8  184.29    6.32
   0   1  -8  186.12    5.80
   0  -1  -8  189.17    6.83
   0   1  -8  183.30    6.78
   0   1  -8  174.73    6.10
   0   1   8  191.09    6.64
   0  -1  -8  179.70    6.19
   0   1  -8  182.88    6.15
   0  -1  -8  174.96    5.88
   0   1  -8  180.16    5.75
   0  -1   9   52.26    5.09
   0   1   9   48.73    5.01
   0  -1  -9   42.92    3.78
   0   1  -9   48.82    4.00
   0  -1  -9   50.06    2.95
   0  -1  -9   46.40    3.17
   0   1  -9   52.89    3.39
   0   1  -9   46.98    2.79
   0  -1  -9   46.98    2.78
   0   1   9   48.53    3.06
   0  -1  -9   53.14    4.24
   0  -1  -9   49.34    2.86
   0   1  -9   46.23    2.76
   0  -1  -9   48.13    2.53
   0   1   9   41.20    4.48
   0   1 -10   24.52    2.27
   0   1 -10   20.98    2.16
   0  -1 -10   20.12    2.18
   0   1  10   22.74    3.46
   0  -1  10   22.67    3.43
   0  -1 -10   21.94    1.89
   0  -1  10   26.55    2.34
   0  -1 -10   25.48    1.92
   0  -1  10   25.20    2.02
   0   1  10   23.64    2.11
   0   1 -10   23.40    1.90
   0   1  10   26.17    3.49
   0  -1  10   19.15    3.08
   0  -1  11  339.33    9.96
   0  -1  11  344.10    9.33
   0   1  11  323.87    9.90
   0   1 -11  329.99    9.94
   0  -1 -11  335.56   10.03
   0  -1  12    6.66    0.98
   0   1  12    5.88    0.91
   0   1 -12    5.47    0.92
   0  -1 -12    6.52    1.00
   0  -1 -12    6.76    1.05
   0   1 -12    7.01    1.02
   0  -1 -12    7.02    0.92
   0   1 -13   61.92    2.01
   0  -2   0 8059.34  173.99
   0   2   0 8135.33  174.19
   0   2   0 7997.69  174.31
   0   2   0 8012.71  174.07
   0   2   0 8205.38  174.30
   0  -2   1   22.74    1.14
   0   2   1   25.29    1.31
   0  -2  -1   25.58    1.23
   0  -2   1   23.50    1.24
   0   2  -1   25.68    1.20
   0   2  -1   25.76    0.97
   0   2  -1   29.23    1.30
   0   2   1   23.79    1.27
   0   2  -1   24.21    1.25
   0  -2   2  329.92    7.96
   0  -2  -2  341.37    8.17
   0  -2   2  341.21    8.45
   0   2  -2  326.87    8.60
   0   2  -3 3285.61   68.54
   0   2  -3 3027.04   68.27
   0  -2   3 3076.66   66.88
   0  -2  -3 3123.03   68.95
   0   2   3 3265.87   69.06
   0  -2   3 2924.62   67.81
   0   2  -4  792.65   19.49
   0  -2  -4  805.77   18.38
   0  -2  -4  762.98   18.08
   0  -2  -4  795.30   19.78
   0  -2  -4  773.78   18.20
   0   2  -4  792.88   17.96
   0   2  -4  802.20   19.37
   0   2   4  790.99   20.19
   0  -2   4  791.30   18.52
   0  -2  -4  757.42   19.99
   0   2  -4  777.65   18.02
   0  -2  -4  772.21   18.04
   0  -2   5    2.03    0.57
   0   2   5    2.15    0.99
   0  -2   5    2.26    1.01
   0  -2  -5    3.51    1.05
   0   2   5    1.76    0.55
   0   2  -5    2.90    0.62
   0  -2  -5    3.07    0.74
   0   2  -5    1.82    0.77
   0  -2  -5    3.66    1.03
   0  -2  -5    1.63    0.56
   0   2  -5    2.38    0.94
   0  -2  -5    2.39    0.61
   0   2  -5    2.68    0.58
   0   2  -5    1.76    0.55
   0  -2   6  393.29   13.49
   0   2   6  392.56   13.48
   0   2   6  388.67   10.18
   0   2  -6  399.27   10.32
   0  -2  -6  403.89    9.96
   0  -2  -6  410.80   10.52
   0   2  -6  412.94   10.54
   0   2  -6  390.61   12.31
   0  -2  -6  404.37   10.59
   0   2  -6  403.84   10.40
   0  -2  -6  409.69   12.76
   0   2  -6  398.97   12.50
   0   2   7  394.19   14.36
   0  -2   7  406.84   14.44
   0   2   7  398.93   10.17
   0   2  -7  396.70   10.44
   0   2  -7  401.72   10.74
   0  -2  -7  388.05    9.94
   0  -2  -7  401.44   10.71
   0  -2  -7  397.96   11.21
   0   2  -7  388.58   11.21
   0   2  -7  385.60   10.58
   0  -2   7  390.04   10.70
   0  -2  -7  390.39   10.63
   0   2  -7  413.56   10.71
   0  -2  -7  401.02   13.19
   0   2  -7  360.78   10.73
   0  -2  -7  380.73   10.53
   0  -2  -8  346.47    9.68
   0   2   8  337.34   13.92
   0  -2   8  347.42   13.99
   0   2   8  342.50    8.97
   0  -2  -8  357.54   10.10
   0   2  -8  338.52    9.48
   0   2  -8  347.73   10.50
   0  -2  -8  346.74   10.56
   0   2  -8  349.30    9.81
   0   2   8  329.04   10.33
   0  -2   8  339.97    9.95
   0  -2  -8  346.30    9.92
   0   2  -8  328.70    9.75
   0  -2  -8  316.32   12.24
   0   2  -8  335.23   12.19
   0  -2  -8  344.55   12.27
   0  -2   9  127.32    8.11
   0   2   9  125.34    8.12
   0   2  -9  122.13    6.64
   0  -2  -9  141.05    6.97
   0   2  -9  118.85    4.41
   0  -2  -9  136.75    5.20
   0  -2  -9  134.02    5.67
   0  -2  -9  128.27    5.52
   0   2  -9  124.07    5.48
   0   2  -9  134.12    5.03
   0   2   9  124.42    5.38
   0  -2   9  136.75    5.15
   0  -2  -9  123.02    4.99
   0  -2  -9  126.58    6.91
   0   2   9  124.49    7.80
   0  -2  -9  121.35    4.60
   0   2  10    8.51    2.09
   0  -2 -10    8.26    1.22
   0  -2  10    8.99    1.22
   0   2 -10    8.54    1.26
   0   2  10    7.17    1.37
   0  -2 -10    9.01    1.27
   0  -2  10    9.77    1.49
   0  -2  10    6.12    2.03
   0   2  10    8.62    2.36
   0   2 -10   10.57    1.62
   0  -2 -10   11.15    1.64
   0  -2 -10   10.63    1.37
   0  -2  11   75.52    3.10
   0  -2  11   77.42    3.73
   0   2 -11   70.60    3.14
   0   2  11   77.15    3.51
   0   2  11   75.59    3.64
   0  -2 -11   74.41    3.65
   0   2 -11   74.94    3.67
   0  -2 -11   74.54    3.71
   0   2  12  317.95    8.46
   0   2  12  327.05    8.76
   0  -2  12  331.70    8.85
   0  -2 -12  311.57    8.55
   0  -2 -12  331.11    8.78
   0   2 -12  305.76    8.73
   0  -2 -12  327.60    8.87
   0   2 -12  326.56    8.86
   0   3   0    0.62    0.40
   0   3   0    0.05    0.49
   0   3   0    0.28    0.45
   0  -3   0   -0.16    0.44
   0  -3   0    1.26    0.39
   0   3  -1 1259.15   27.59
   0   3   1 1220.02   27.85
   0   3  -1 1222.20   27.70
   0   3  -1 1208.78   27.80
   0   3  -1 1243.19   27.09
   0  -3  -1 1218.98   27.80
   0  -3  -1 1228.90   27.84
   0   3   1 1215.27   27.81
   0  -3   1 1232.32   27.74
   0   3  -2  214.40    5.96
   0  -3  -2  202.79    5.79
   0   3   2  202.73    6.22
   0  -3   2  211.42    5.67
   0  -3   2  203.69    6.01
   0   3   2  213.96    6.24
   0   3  -2  214.86    6.09
   0  -3   3  126.06    4.31
   0   3   3  124.51    4.81
   0  -3  -3  128.43    4.88
   0  -3   3  123.31    3.66
   0   3  -3  119.37    4.49
   0   3   3  125.47    4.73
   0   3  -4  406.15    9.90
   0  -3  -4  404.25    9.94
   0   3  -4  434.73   11.50
   0   3  -4  410.13    9.84
   0  -3  -4  428.41   10.10
   0   3  -4  402.09    9.81
   0  -3  -4  419.26   11.67
   0  -3  -4  400.79    9.97
   0  -3  -4  430.29   10.26
   0  -3  -4  397.38    9.83
   0  -3   4  366.89    9.13
   0  -3   4  408.57   10.73
   0  -3  -4  447.61   12.13
   0   3   4  416.15   12.00
   0  -3   5   73.93    3.23
   0  -3  -5   75.24    4.35
   0   3   5   70.63    4.30
   0   3  -5   70.97    2.83
   0  -3  -5   73.50    2.86
   0   3   5   72.30    2.84
   0   3  -5   72.38    2.76
   0  -3  -5   72.69    3.12
   0  -3  -5   74.46    2.92
   0   3  -5   73.35    2.76
   0  -3  -5   71.55    4.05
   0   3  -5   77.25    3.99
   0  -3   6  646.31   16.34
   0  -3   6  663.47   19.57
   0   3   6  665.95   19.90
   0   3   6  657.02   16.16
   0  -3  -6  672.51   16.38
   0   3  -6  660.74   16.22
   0  -3  -6  663.08   15.63
   0   3  -6  656.86   16.20
   0  -3  -6  685.21   16.44
   0   3  -6  674.13   16.22
   0  -3  -6  668.64   18.79
   0   3  -6  723.57   18.81
   0   3   7  557.20   18.15
   0  -3   7  559.00   18.01
   0   3   7  555.98   13.71
   0  -3  -7  532.34   14.00
   0   3  -7  563.89   13.93
   0  -3  -7  554.88   14.59
   0  -3   7  531.90   13.89
   0   3  -7  558.56   13.95
   0  -3  -7  526.93   14.19
   0  -3  -7  526.56   13.93
   0   3  -7  565.08   13.94
   0  -3  -7  561.60   16.97
   0  -3  -7  523.76   13.92
   0   3  -7  506.04   13.98
   0   3   8  754.65   23.59
   0  -3  -8  733.76   18.80
   0   3   8  763.77   24.09
   0  -3   8  760.45   24.08
   0   3   8  751.12   18.29
   0   3  -8  758.52   18.71
   0  -3  -8  785.76   19.19
   0  -3  -8  760.16   19.69
   0   3  -8  720.07   19.70
   0  -3  -8  743.89   19.71
   0  -3   8  764.50   18.90
   0   3  -8  763.32   18.91
   0   3   8  757.88   19.56
   0  -3  -8  778.79   19.07
   0  -3  -8  764.63   22.31
   0   3  -8  794.87   22.30
   0  -3  -8  748.47   21.83
   0   3   9   80.62    6.43
   0  -3   9   76.18    6.33
   0   3  -9   81.79    5.41
   0  -3  -9   85.02    5.32
   0   3  -9   88.77    3.63
   0  -3  -9   89.63    4.08
   0   3  -9   94.70    4.60
   0  -3  -9   87.27    4.43
   0   3   9   82.26    4.22
   0   3  -9   83.33    3.84
   0  -3   9   87.68    3.86
   0  -3  -9   86.37    3.94
   0  -3  -9   80.98    5.53
   0   3   9   89.04    6.39
   0  -3  -9   84.89    3.69
   0  -3 -10   12.83    1.48
   0  -3 -10   14.20    1.48
   0  -3  10   16.38    1.84
   0  -3  10   14.89    1.43
   0   3  10   11.33    1.60
   0   3  10    8.89    2.22
   0  -3  10   15.25    2.91
   0   3 -10   12.64    1.72
   0  -3 -10   12.65    1.71
   0  -3 -10   14.00    1.52
   0   3  11  418.72   11.41
   0  -3  11  423.69   11.52
   0   3  11  428.16   11.40
   0   3 -11  397.58   10.72
   0   3 -11  385.83   11.41
   0  -3 -11  410.72   11.38
   0   3 -11  408.61   11.58
   0  -3 -11  398.93   11.55
   0   3  12   20.55    1.46
   0  -3  12   22.29    1.54
   0   3 -12   24.46    1.64
   0   3 -12   21.43    1.51
   0  -3 -12   22.38    1.52
   0  -3 -12   24.03    1.63
   0  -3 -12   25.14    1.62
   0   4   0  516.65   13.42
   0   4   0  571.29   13.05
   0   4   0  531.54   13.27
   0  -4   0  570.05   12.89
   0  -4   0  532.44   13.49
   0   4  -1 1472.70   32.26
   0   4   1 1414.41   32.60
   0   4  -1 1428.42   32.36
   0   4   1 1438.25   32.03
   0   4  -1 1421.15   32.60
   0   4  -1 1386.84   31.53
   0   4   1 1495.59   32.50
   0  -4  -1 1405.97   32.60
   0  -4  -1 1436.96   32.51
   0  -4   1 1429.60   32.55
   0  -4  -1 1439.17   32.20
   0   4  -2  448.86   10.86
   0  -4  -2  425.97   11.31
   0  -4  -2  410.96   10.84
   0   4   2  420.17   11.16
   0  -4   2  407.81   10.71
   0  -4   2  409.62   11.09
   0   4   2  414.65   11.13
   0   4  -2  434.05   11.14
   0  -4  -3    6.33    0.55
   0  -4   3    9.81    1.26
   0   4   3    7.09    1.25
   0  -4   3    7.81    0.90
   0  -4  -3    7.27    1.23
   0   4  -3    9.68    1.26
   0   4   3    6.98    1.19
   0   4   4  122.90    5.36
   0   4   4  123.53    4.04
   0  -4  -4  126.25    3.95
   0   4  -4  126.80    3.98
   0  -4   4  120.25    3.76
   0   4   4  127.15    5.51
   0  -4  -4  128.62    4.23
   0  -4  -4  121.19    5.42
   0   4  -4  128.91    3.88
   0  -4  -4  123.27    3.80
   0  -4  -4  125.96    4.05
   0  -4  -4  130.23    4.01
   0  -4  -4  129.35    4.14
   0  -4  -4  122.02    3.95
   0   4  -4  129.90    5.19
   0   4  -5  506.22   14.05
   0   4  -5  469.80   11.73
   0  -4  -5  475.04   12.02
   0   4   5  490.69   14.80
   0  -4  -5  506.86   14.85
   0  -4  -5  466.80   11.60
   0  -4   5  473.47   13.04
   0   4  -5  487.34   11.96
   0  -4  -5  503.31   12.24
   0  -4  -5  433.16   13.97
   0  -4  -5  499.40   12.15
   0   4   5  467.42   14.51
   0   4   6  122.99    6.36
   0   4   6  124.51    6.58
   0  -4   6  111.84    4.57
   0  -4   6  118.73    6.28
   0  -4  -6  125.35    6.39
   0   4   6  111.98    4.17
   0  -4  -6  121.54    4.26
   0   4  -6  111.22    4.13
   0  -4  -6  111.89    3.58
   0   4  -6  115.49    3.78
   0  -4   6  112.16    3.91
   0   4  -6  118.49    4.11
   0  -4  -6  115.82    4.25
   0  -4  -6  105.78    5.63
   0   4  -6  119.35    5.73
   0   4  -7 1162.82   28.90
   0  -4  -7 1221.58   29.05
   0  -4   7 1351.73   34.04
   0   4   7 1194.73   33.82
   0   4   7 1260.45   28.86
   0  -4  -7 1266.44   29.18
   0   4  -7 1249.52   28.99
   0  -4  -7 1208.83   29.54
   0  -4   7 1245.40   28.69
   0   4  -7 1258.52   28.96
   0  -4  -7 1193.51   32.44
   0  -4  -7 1268.19   29.25
   0   4  -7 1195.53   28.68
   0  -4  -8   62.77    3.20
   0   4   8   59.90    5.14
   0   4   8   67.82    5.62
   0  -4   8   70.27    5.63
   0   4   8   60.53    2.93
   0   4  -8   62.84    3.14
   0  -4  -8   67.26    3.37
   0  -4  -8   65.37    3.62
   0   4  -8   61.30    3.60
   0   4   8   67.01    3.68
   0   4  -8   66.87    3.26
   0  -4   8   68.06    3.11
   0  -4  -8   60.47    3.22
   0  -4  -8   67.02    4.91
   0   4  -8   60.06    2.92
   0   4  -8   61.87    4.65
   0  -4  -9   23.67    1.87
   0   4   9   20.76    3.13
   0   4   9   20.04    3.23
   0  -4   9   26.50    3.57
   0   4   9   24.86    1.68
   0  -4  -9   23.55    2.04
   0   4  -9   26.80    1.90
   0   4  -9   31.27    2.55
   0  -4  -9   26.07    2.39
   0  -4   9   23.86    2.26
   0   4  -9   25.94    2.05
   0  -4   9   25.34    1.84
   0   4   9   26.72    2.39
   0  -4  -9   22.64    1.96
   0  -4  -9   22.23    2.71
   0   4  -9   25.53    2.96
   0  -4 -10  125.12    5.00
   0   4  10  127.94    5.36
   0   4  10  130.68    5.30
   0  -4  10  124.80    4.39
   0  -4  10  141.28    5.52
   0  -4  10  129.36    7.96
   0   4 -10  136.41    5.59
   0  -4 -10  129.34    5.48
   0  -4 -10  130.65    5.02
   0   4  11  218.69    7.01
   0   4  11  226.61    7.15
   0  -4  11  239.93    7.30
   0  -4 -11  232.35    7.31
   0  -4 -11  218.61    7.05
   0   4 -11  214.73    7.30
   0   4 -11  219.79    7.18
   0  -4 -11  225.21    6.82
   0   4  12  161.83    4.98
   0   4 -12  169.00    5.09
   0   4 -12  163.54    5.01
   0  -4 -12  165.75    5.04
   0   5   0    0.52    0.56
   0   5   0    0.26    0.64
   0   5   0    0.08    0.55
   0  -5   0    1.72    0.53
   0  -5   0    1.63    0.79
   0   5  -1    4.54    0.81
   0   5  -1    3.99    0.83
   0   5   1    3.50    0.89
   0   5   1    4.57    0.75
   0   5  -1    5.87    0.92
   0   5  -1    4.11    0.95
   0  -5   1    4.69    1.02
   0   5   1    5.82    0.96
   0  -5   1    6.78    1.01
   0  -5  -1    3.17    0.92
   0  -5  -1    3.79    0.84
   0  -5  -1    3.50    0.80
   0  -5   1    4.39    0.44
   0   5  -2  905.23   20.11
   0  -5  -2  846.73   20.59
   0  -5   2  870.82   20.20
   0   5   2  829.00   20.43
   0  -5  -2  850.13   20.34
   0  -5   2  846.42   20.54
   0   5  -2  826.94   19.07
   0   5  -2  825.80   20.53
   0   5   2  868.66   20.58
   0   5   3  157.99    5.97
   0   5  -3  163.62    5.64
   0   5   3  164.96    4.84
   0  -5  -3  161.36    4.66
   0   5  -3  163.04    4.75
   0  -5  -3  161.48    4.63
   0  -5  -3  162.27    5.54
   0  -5  -3  163.07    6.18
   0  -5   3  168.51    5.94
   0   5   3  169.14    6.16
   0  -5   3  157.74    5.27
   0   5  -3  158.58    4.54
   0  -5  -3  161.14    4.71
   0   5  -3  169.26    5.97
   0   5   4  794.38   20.45
   0   5   4  760.94   18.25
   0   5  -4  750.18   18.02
   0  -5  -4  775.75   18.09
   0   5  -4  776.23   18.19
   0  -5  -4  756.58   18.83
   0  -5   4  780.53   18.36
   0  -5  -4  761.79   20.63
   0   5   4  778.76   20.50
   0  -5  -4  736.11   17.84
   0   5  -4  778.81   17.97
   0  -5  -4  801.55   18.28
   0  -5  -4  766.16   18.24
   0   5  -4  764.00   20.08
   0   5   5  423.28   13.12
   0   5   5  401.95   10.59
   0  -5  -5  398.95   10.40
   0   5  -5  410.68   10.56
   0  -5  -5  403.73    9.77
   0   5  -5  404.97   10.28
   0  -5  -5  389.23   10.49
   0  -5   5  421.57   11.92
   0   5   5  390.55   13.03
   0  -5  -5  386.66   13.02
   0  -5   5  369.02    9.73
   0   5  -5  410.90   10.35
   0  -5  -5  406.01   10.23
   0  -5  -5  399.03   10.48
   0  -5  -5  408.70   12.81
   0  -5  -5  419.55   10.55
   0   5  -5  424.56   12.57
   0  -5  -6    2.40    0.50
   0   5  -6    2.48    0.65
   0  -5  -6    1.52    0.66
   0  -5  -6    3.57    1.36
   0   5   6    3.67    1.46
   0  -5   6    2.29    0.90
   0   5  -6    2.60    0.71
   0  -5   6    1.89    0.59
   0  -5  -6    2.42    1.10
   0  -5  -6    2.58    0.75
   0   5  -6    1.78    0.96
   0   5  -7  889.77   22.52
   0   5   7  956.25   27.03
   0  -5  -7  923.34   22.80
   0  -5   7  925.44   27.16
   0   5   7  940.04   27.55
   0   5   7  958.99   22.76
   0  -5  -7  978.45   22.90
   0   5  -7  951.78   22.90
   0   5  -7  964.65   22.73
   0   5   7  935.81   23.29
   0  -5   7  955.79   22.13
   0  -5  -7  938.13   22.95
   0  -5  -7  928.28   26.20
   0   5  -7  914.37   22.54
   0   5   8  610.68   20.08
   0  -5  -8  593.79   15.79
   0  -5   8  608.20   20.45
   0   5   8  639.10   20.98
   0   5   8  625.34   15.62
   0   5  -8  603.29   15.82
   0  -5  -8  614.49   16.00
   0  -5  -8  618.64   16.50
   0   5  -8  627.78   16.64
   0   5   8  613.44   16.49
   0  -5   8  594.53   15.09
   0   5  -8  614.53   15.80
   0  -5  -8  617.79   15.92
   0  -5  -8  602.96   19.39
   0  -5  -8  629.41   16.13
   0   5  -8  588.45   15.40
   0   5  -8  593.65   18.92
   0   5   9   58.53    5.04
   0  -5  -9   54.02    2.91
   0   5   9   59.69    5.43
   0  -5   9   52.47    5.09
   0   5   9   54.60    2.68
   0   5   9   52.43    2.56
   0  -5  -9   53.52    3.06
   0  -5  -9   53.30    3.31
   0   5  -9   56.86    3.47
   0  -5   9   56.98    3.34
   0   5  -9   56.68    3.02
   0   5   9   59.14    3.52
   0  -5  -9   50.23    2.96
   0  -5  -9   51.84    4.09
   0   5  -9   53.41    4.35
   0  -5  10   85.80    4.04
   0   5  10   82.30    4.05
   0  -5 -10   86.75    4.14
   0   5 -10   81.85    4.12
   0  -5 -10   79.23    3.71
   0  -5 -10   83.92    3.80
   0   5  11  119.74    4.38
   0   5  11  114.67    4.47
   0  -5 -11  111.72    4.20
   0   5 -11  115.00    4.62
   0  -5 -11  114.86    4.49
   0   5 -11  111.27    4.43
   0  -5 -12   -0.13    0.47
   0   5 -12   -0.06    0.47
   0  -5 -12   -0.21    0.43
   0   6   0  203.85    6.38
   0   6   0  202.49    5.89
   0   6   0  192.64    6.09
   0  -6   0  203.00    6.60
   0   6  -1  330.06    8.90
   0  -6  -1  332.48    9.06
   0  -6   1  315.56    9.39
   0  -6  -1  308.50    9.02
   0  -6   1  320.01    7.67
   0   6   1  333.84    9.26
   0  -6  -1  319.27    9.42
   0  -6   1  306.20    9.47
   0   6   1  334.20    9.35
   0   6  -1  326.38    8.93
   0   6  -1  319.31    9.24
   0   6  -1  314.15    9.37
   0   6  -1  303.79    8.00
   0   6  -2   16.40    1.21
   0   6  -2   15.74    1.19
   0   6  -2   16.82    1.49
   0   6   2   15.34    1.19
   0  -6  -2   21.74    1.89
   0  -6  -2   18.76    1.79
   0  -6   2   15.19    1.72
   0  -6   2   16.51    1.63
   0   6   2   15.05    1.65
   0   6  -2   16.24    1.08
   0   6  -2   14.24    1.65
   0   6  -2   17.13    1.63
   0   6   2   18.91    1.80
   0   6   3  550.03   14.39
   0   6   3  578.75   15.41
   0   6   3  533.91   13.59
   0   6  -3  568.70   14.69
   0   6  -3  558.34   13.56
   0   6  -3  551.69   13.54
   0  -6  -3  548.85   13.40
   0  -6  -3  544.06   13.62
   0   6   3  570.98   15.38
   0  -6   3  588.21   15.36
   0  -6  -3  580.38   14.90
   0  -6  -3  551.52   15.56
   0  -6  -3  557.81   13.45
   0   6  -3  573.42   15.36
   0   6   4  312.72   10.06
   0   6   4  299.76    8.06
   0  -6  -4  286.16    7.79
   0   6  -4  295.47    7.98
   0  -6  -4  297.73   10.22
   0   6   4  294.66   10.09
   0  -6   4  294.52    9.49
   0  -6   4  296.91    8.41
   0  -6  -4  287.36    8.81
   0  -6  -4  286.46    7.57
   0   6  -4  294.62    7.69
   0  -6  -4  301.13    7.77
   0  -6  -4  297.97    7.94
   0   6  -4  320.00    9.90
   0   6   5  155.93    7.15
   0  -6   5  147.00    4.74
   0  -6  -5  153.60    5.53
   0   6   5  164.66    7.40
   0  -6   5  173.10    6.66
   0  -6  -5  155.05    7.32
   0   6   5  158.67    5.31
   0   6  -5  162.93    5.12
   0  -6  -5  156.99    4.48
   0  -6  -5  160.50    5.18
   0   6  -5  153.36    5.24
   0  -6  -5  156.53    4.88
   0   6  -5  156.39    5.02
   0  -6  -5  149.80    5.09
   0  -6  -5  151.43    6.95
   0   6  -5  163.85    6.98
   0  -6  -6  998.13   26.91
   0   6   6  973.09   26.77
   0  -6   6  952.92   24.34
   0   6   6  966.95   22.87
   0  -6  -6  953.88   22.63
   0   6  -6  942.71   22.31
   0   6  -6  900.43   22.61
   0  -6  -6  916.82   22.74
   0   6  -6  940.88   22.51
   0  -6  -6  928.96   22.71
   0  -6  -6  957.07   25.95
   0   6  -6  923.43   22.51
   0   6  -6  964.12   25.65
   0   6  -7  384.92   10.60
   0  -6  -7  391.89   10.79
   0   6  -7  375.41   10.06
   0  -6   7  381.61   14.23
   0   6   7  397.36   14.69
   0   6  -7  389.14   10.69
   0   6   7  381.92   11.11
   0  -6  -7  374.63   13.69
   0  -6  -7  380.89   10.77
   0   6  -7  358.10   10.29
   0   6   7  394.11   14.29
   0   6   8   38.36    4.04
   0  -6  -8   36.30    2.42
   0   6   8   35.28    4.28
   0  -6   8   34.91    4.07
   0   6   8   33.86    2.29
   0   6   8   33.64    2.25
   0   6  -8   33.58    2.37
   0  -6  -8   36.53    2.47
   0   6  -8   32.26    2.29
   0   6   8   28.58    2.47
   0  -6  -8   30.48    2.29
   0  -6  -8   34.92    2.51
   0  -6  -8   32.22    3.54
   0   6  -8   31.53    3.40
   0   6  -8   34.42    2.21
   0  -6  -9   51.10    2.81
   0   6   9   45.96    4.38
   0   6   9   49.34    4.89
   0  -6   9   43.25    4.52
   0   6   9   52.48    2.67
   0   6   9   45.13    2.44
   0  -6  -9   43.46    2.80
   0   6  -9   50.41    3.24
   0   6   9   47.82    3.11
   0  -6  -9   47.50    2.84
   0  -6  -9   40.18    3.61
   0   6  -9   47.12    4.15
   0   6  -9   47.55    2.49
   0   6  10   54.57    3.20
   0   6  10   53.00    2.95
   0   6 -10   55.26    3.27
   0  -6 -10   57.47    3.06
   0  -6 -10   56.04    3.23
   0  -6 -10   61.02    3.09
   0  -6 -10   58.57    3.03
   0  -6  11  129.84    4.62
   0   6  11  137.01    4.91
   0  -6 -11  129.99    4.54
   0   6 -11  136.22    5.00
   0   6 -11  136.44    4.80
   0  -6 -11  140.68    4.85
   0  -6 -11  129.52    4.51
   0  -6 -12   75.42    2.74
   0   7   0   -0.25    0.59
   0   7   0    0.57    0.75
   0  -7   0    0.13    0.72
   0  -7   0    0.24    0.50
   0   7   0    0.13    0.62
   0   7   0    0.49    0.54
   0   7   1   24.72    2.05
   0   7  -1   26.01    1.88
   0   7   1   24.02    1.47
   0   7  -1   21.71    1.41
   0  -7   1   22.94    1.17
   0  -7  -1   23.71    1.85
   0  -7   1   20.71    2.00
   0  -7  -1   21.09    1.89
   0  -7  -1   25.38    2.20
   0  -7   1   22.19    2.06
   0   7  -1   23.75    1.47
   0   7  -1   26.31    2.07
   0   7  -1   24.03    1.84
   0   7   1   22.21    1.99
   0   7  -1   24.10    1.41
   0   7  -1   26.39    2.21
   0   7  -1   26.95    1.51
   0   7   1   22.92    1.42
   0   7   2  121.80    4.00
   0   7  -2  123.17    4.77
   0   7  -2  124.64    3.94
   0  -7  -2  119.03    3.90
   0   7  -2  125.03    4.11
   0  -7   2  132.39    5.49
   0  -7   2  126.33    5.20
   0  -7  -2  116.93    5.20
   0  -7  -2  125.48    5.17
   0   7   2  116.72    5.10
   0   7  -2  119.79    3.84
   0   7  -2  116.77    5.27
   0   7   2  131.05    5.34
   0   7   2  128.80    4.57
   0   7  -2  131.25    5.07
   0   7   3  272.37    8.22
   0   7   3  276.43    9.20
   0   7   3  255.34    7.08
   0   7   3  266.76    7.54
   0   7  -3  259.66    7.11
   0   7  -3  280.58    7.58
   0   7  -3  272.04    7.52
   0  -7  -3  273.72    7.36
   0  -7   3  276.50    9.30
   0  -7  -3  272.51    8.85
   0  -7  -3  262.45    7.73
   0  -7  -3  279.24    9.44
   0   7   3  267.91    9.16
   0  -7  -3  268.30    7.14
   0  -7  -3  268.54    7.05
   0   7  -3  282.91    9.34
   0   7   4 2240.58   51.24
   0   7   4 2226.05   52.65
   0   7   4 2174.31   49.16
   0   7  -4 2135.93   49.14
   0   7   4 2271.26   50.07
   0  -7  -4 2210.15   49.75
   0   7  -4 2285.62   50.03
   0   7  -4 2299.00   49.96
   0  -7  -4 2172.55   52.90
   0  -7  -4 2100.55   49.05
   0  -7  -4 2279.67   51.49
   0  -7   4 2317.50   52.50
   0   7   4 2299.95   52.82
   0  -7   4 2241.43   50.86
   0  -7  -4 2216.20   49.44
   0  -7   4 2210.70   49.23
   0  -7  -4 2262.45   49.53
   0  -7  -4 2356.75   49.93
   0   7  -4 2290.63   52.67
   0  -7  -5 1019.00   24.41
   0   7   5 1071.52   26.29
   0  -7   5 1058.03   26.86
   0  -7  -5 1015.05   25.29
   0   7   5 1059.99   27.75
   0  -7   5  969.94   24.26
   0  -7  -5 1056.82   28.23
   0   7   5 1022.49   24.56
   0   7  -5 1028.71   24.32
   0   7  -5 1027.54   24.55
   0  -7  -5 1021.63   23.39
   0  -7  -5 1039.43   24.33
   0  -7  -5 1011.35   23.91
   0   7  -5  999.43   24.08
   0  -7   5 1012.49   23.92
   0  -7  -5 1068.48   24.38
   0  -7  -5 1036.07   24.20
   0   7  -5 1044.73   24.57
   0   7  -5 1063.82   27.38
   0  -7  -6    0.92    0.78
   0   7   6    1.72    1.39
   0   7   6    2.41    0.97
   0   7   6    5.48    1.63
   0  -7   6    2.34    1.07
   0   7   6    0.95    0.78
   0  -7  -6    0.65    0.57
   0   7  -6   -0.12    0.68
   0   7  -6    2.14    0.69
   0  -7  -6    0.34    0.64
   0   7   6    0.84    0.81
   0  -7   6    0.49    0.62
   0   7  -6    1.84    0.75
   0  -7  -6    0.56    0.69
   0  -7  -6    1.14    1.15
   0   7  -6    0.80    0.97
   0   7  -6    1.31    0.70
   0   7   7    4.92    1.67
   0  -7  -7    7.33    1.25
   0   7   7    5.84    1.41
   0  -7   7    7.72    1.41
   0   7   7    7.45    2.10
   0  -7   7    6.51    1.84
   0   7   7    5.29    1.14
   0   7  -7    5.56    0.91
   0  -7  -7    7.26    1.22
   0  -7  -7    4.62    1.13
   0   7   7    4.07    1.11
   0   7  -7    6.00    1.10
   0  -7   7    6.10    1.08
   0  -7  -7    5.65    1.11
   0  -7  -7    5.94    1.71
   0   7  -7    6.03    1.09
   0   7   8  467.88   16.48
   0   7   8  424.75   16.65
   0  -7   8  458.00   16.90
   0   7   8  457.50   12.52
   0   7   8  450.71   12.52
   0  -7  -8  459.25   12.69
   0  -7  -8  470.35   13.03
   0   7   8  465.13   13.24
   0  -7   8  450.60   12.75
   0  -7  -8  478.52   12.92
   0  -7  -8  486.16   16.44
   0   7  -8  447.72   15.80
   0   7  -8  438.68   12.32
   0  -7  -9   51.35    2.83
   0   7   9   52.18    4.52
   0  -7   9   44.38    4.54
   0   7   9   50.40    2.69
   0   7   9   47.87    2.56
   0  -7  -9   47.87    2.86
   0  -7  -9   45.06    2.73
   0   7  -9   48.39    3.14
   0  -7   9   51.62    2.94
   0   7   9   42.35    2.94
   0  -7  -9   50.59    2.88
   0   7  -9   47.30    4.23
   0  -7  -9   41.86    3.72
   0   7  -9   45.97    2.50
   0  -7 -10  130.50    4.90
   0   7 -10  136.75    5.37
   0  -7 -10  126.91    4.76
   0  -7 -10  136.21    4.97
   0   7  10  126.33    4.26
   0   7  10  137.10    5.25
   0  -7  10  139.55    5.00
   0   7  11  150.83    5.06
   0  -7  11  151.88    4.72
   0  -7 -11  148.84    4.80
   0  -7 -11  146.47    4.98
   0  -7 -11  139.46    4.45
   0   7 -11  145.64    5.08
   0  -7 -12    2.11    0.51
   0   8   0  566.27   15.58
   0   8   0  596.78   14.47
   0  -8   0  609.19   16.52
   0  -8   0  613.99   16.34
   0  -8   0  602.26   14.91
   0   8   0  587.44   14.35
   0   8   0  627.20   16.22
   0   8   0  570.01   15.13
   0   8   0  593.42   14.45
   0   8   1  372.25    9.62
   0   8   1  372.16   11.16
   0   8  -1  359.78    9.62
   0   8   1  365.86    9.36
   0   8  -1  352.60    9.60
   0  -8  -1  378.28   11.08
   0  -8   1  372.18   11.50
   0  -8  -1  356.59   11.49
   0  -8   1  376.22   11.58
   0   8  -1  377.74    9.71
   0   8   1  371.95    9.62
   0   8  -1  368.12    9.60
   0   8   1  377.60   10.24
   0   8  -1  389.19   11.34
   0   8   1  403.13   11.44
   0   8   2  226.63    8.21
   0   8   2  230.97    7.26
   0   8   2  232.96    6.67
   0   8   2  221.95    6.57
   0   8  -2  241.65    6.68
   0   8  -2  231.32    6.81
   0  -8  -2  234.14    6.59
   0   8   2  242.42    8.23
   0  -8  -2  236.66    8.41
   0  -8  -2  245.10    8.23
   0  -8   2  239.14    8.32
   0  -8   2  247.53    8.65
   0  -8  -2  227.64    6.44
   0  -8  -2  242.28    6.51
   0   8  -2  234.62    6.79
   0   8  -2  237.22    6.46
   0   8  -2  234.45    8.51
   0   8   3 1813.84   43.52
   0   8   3 1845.19   41.97
   0   8   3 1805.61   41.09
   0   8   3 1826.12   40.70
   0   8  -3 1773.47   40.67
   0   8  -3 1821.33   41.14
   0  -8  -3 1799.95   40.84
   0   8   3 1842.93   43.50
   0  -8  -3 1829.41   43.16
   0  -8  -3 1884.27   43.72
   0  -8   3 1825.76   43.72
   0  -8  -3 1744.71   41.62
   0  -8  -3 1805.00   40.61
   0  -8  -3 1829.15   40.37
   0   8  -3 1813.92   43.72
   0   8   4  673.86   18.10
   0   8   4  702.55   17.27
   0   8  -4  690.27   16.49
   0   8   4  676.26   16.45
   0  -8  -4  710.96   16.94
   0   8  -4  696.40   17.25
   0   8  -4  685.23   17.23
   0  -8   4  701.80   19.75
   0  -8  -4  673.24   16.63
   0   8   4  714.75   19.88
   0  -8  -4  674.13   19.97
   0  -8  -4  689.49   18.86
   0  -8   4  711.10   18.40
   0  -8   4  685.20   16.25
   0  -8  -4  685.84   16.62
   0  -8  -4  706.52   16.62
   0   8  -4  709.21   19.90
   0  -8  -5  779.74   19.64
   0   8   5  793.81   21.13
   0  -8  -5  799.95   20.95
   0  -8   5  780.93   19.99
   0  -8  -5  791.17   23.31
   0   8   5  838.99   23.09
   0   8   5  817.47   19.96
   0   8  -5  799.34   18.66
   0  -8  -5  781.80   19.53
   0   8  -5  818.38   19.89
   0  -8  -5  794.69   19.15
   0  -8   5  811.81   19.04
   0  -8  -5  808.73   19.32
   0  -8  -5  786.39   19.57
   0   8  -5  806.51   19.72
   0   8  -5  799.73   19.84
   0   8  -5  809.35   22.83
   0  -8  -6  440.35   12.12
   0   8   6  430.68   15.06
   0   8   6  434.45   13.64
   0   8   6  422.97   15.23
   0  -8   6  462.88   14.42
   0   8   6  454.50   12.30
   0  -8  -6  430.40   11.95
   0   8  -6  439.97   11.95
   0   8  -6  439.49   12.27
   0  -8  -6  440.80   11.92
   0  -8  -6  427.71   11.42
   0   8   6  418.90   12.03
   0  -8   6  447.09   11.62
   0  -8  -6  453.61   15.37
   0  -8  -6  430.57   11.97
   0   8  -6  456.56   15.24
   0   8   7  181.03    8.00
   0   8   7  193.62    9.37
   0  -8  -7  210.22    6.99
   0  -8   7  198.65    8.05
   0   8   7  208.28    9.94
   0  -8   7  223.22   10.21
   0   8   7  197.82    6.88
   0   8  -7  202.53    6.52
   0  -8  -7  188.84    6.63
   0  -8  -7  200.86    6.84
   0  -8  -7  199.67    6.44
   0   8   7  196.23    7.02
   0  -8   7  202.33    6.56
   0  -8  -7  200.23    9.56
   0  -8  -7  210.75    6.94
   0   8  -7  194.62    6.70
   0   8   8   43.21    4.24
   0   8   8   48.02    4.65
   0  -8   8   44.60    4.55
   0   8   8   46.34    2.76
   0  -8  -8   48.60    2.84
   0  -8  -8   45.88    2.89
   0  -8  -8   42.81    2.56
   0  -8   8   40.73    2.56
   0   8   8   42.14    2.91
   0  -8  -8   43.06    2.78
   0  -8  -8   40.81    4.02
   0   8  -8   49.56    2.70
   0   8  -8   42.21    4.14
   0   8  -8   37.79    2.53
   0  -8  -9   44.59    2.67
   0  -8   9   46.52    4.57
   0   8   9   47.23    2.64
   0   8   9   50.06    2.62
   0  -8  -9   44.40    2.74
   0  -8  -9   45.32    2.55
   0   8  -9   46.49    3.06
   0  -8  -9   49.34    2.94
   0  -8   9   49.81    2.77
   0   8   9   45.31    2.97
   0  -8  -9   43.20    2.69
   0  -8  -9   52.66    4.47
   0   8  -9   40.98    2.40
   0   8  10    3.14    0.96
   0  -8  10    2.40    0.74
   0  -8 -10    2.42    0.66
   0   8 -10    2.77    0.99
   0   8 -10    3.08    0.91
   0  -8 -10    3.29    0.89
   0  -8 -10    3.13    0.84
   0  -8 -10    3.82    0.95
   0   8  10    3.06    0.66
   0  -8 -11  278.48    7.68
   0   8  11  310.20    8.24
   0  -8 -11  296.66    7.94
   0   8 -11  288.96    8.21
   0  -8 -11  295.23    8.06
   0  -8 -12   17.98    0.93
   0   9   0    0.06    0.47
   0   9   0    0.34    0.66
   0   9   0    0.24    0.58
   0  -9   0    0.74    0.82
   0  -9   0    0.41    0.53
   0  -9   0   -0.20    0.87
   0   9   0    0.37    0.55
   0   9   0   -0.34    0.76
   0   9   0    0.59    0.65
   0   9  -1    8.57    0.84
   0   9   1    6.82    1.35
   0   9  -1   11.05    1.15
   0   9   1   10.10    1.03
   0   9   1    8.69    1.07
   0   9  -1    9.22    1.10
   0   9   1   10.18    1.05
   0  -9  -1   11.09    1.10
   0  -9   1    9.75    1.64
   0  -9  -1   10.53    1.42
   0  -9  -1    7.02    1.56
   0  -9   1   10.23    1.72
   0  -9  -1    7.05    1.41
   0  -9   1    7.26    1.00
   0   9   1    7.03    1.00
   0   9  -1    7.91    0.94
   0   9  -1    8.73    1.10
   0   9  -1    7.99    1.41
   0   9  -1    8.98    1.33
   0   9   1   10.92    1.29
   0   9   1   10.01    1.53
   0   9   2  738.35   18.39
   0   9   2  751.19   20.10
   0   9   2  740.70   17.68
   0   9  -2  731.63   19.02
   0   9  -2  730.40   17.68
   0   9   2  745.53   20.07
   0   9  -2  726.21   16.81
   0   9   2  732.74   17.66
   0   9  -2  725.89   17.90
   0   9   2  724.26   17.19
   0  -9  -2  735.35   17.60
   0  -9  -2  714.77   20.15
   0  -9   2  760.85   20.10
   0  -9   2  751.81   20.45
   0  -9  -2  720.66   17.40
   0  -9  -2  719.86   17.36
   0   9  -2  698.96   17.22
   0   9  -2  749.05   17.86
   0   9   3  154.91    6.96
   0   9   3  141.16    5.63
   0  -9  -3  163.68    5.99
   0  -9  -3  152.85    6.83
   0  -9   3  173.07    7.45
   0   9   3  165.50    7.06
   0  -9  -3  163.48    7.22
   0   9   3  154.88    5.07
   0   9  -3  168.92    6.40
   0   9   3  157.34    5.33
   0  -9  -3  152.46    5.17
   0   9  -3  158.15    5.42
   0  -9  -3  162.46    5.02
   0   9   3  154.87    4.73
   0  -9  -3  155.24    4.67
   0  -9  -3  155.54    5.06
   0   9  -3  161.98    7.23
   0   9  -3  160.50    5.37
   0  -9  -4 1135.51   27.44
   0   9   4 1157.51   28.51
   0  -9  -4 1125.46   27.33
   0  -9   4 1206.74   29.35
   0   9   4 1189.46   30.70
   0  -9   4 1227.36   30.95
   0  -9  -4 1214.63   29.91
   0  -9  -4 1213.80   31.10
   0   9   4 1154.71   27.73
   0   9   4 1151.36   26.96
   0   9  -4 1161.31   26.98
   0  -9  -4 1160.48   27.39
   0   9  -4 1170.85   27.78
   0   9  -4 1180.70   27.39
   0  -9  -4 1161.86   27.05
   0   9   4 1160.78   27.07
   0  -9  -4 1174.73   26.88
   0   9  -4 1132.04   27.39
   0   9  -4 1214.67   27.67
   0  -9  -5  490.50   12.96
   0   9   5  481.78   15.73
   0   9   5  474.06   13.87
   0  -9  -5  476.40   14.34
   0  -9  -5  490.56   16.35
   0   9   5  503.05   16.03
   0  -9   5  455.63   13.41
   0   9   5  456.21   11.83
   0   9   5  472.60   13.09
   0   9  -5  476.16   11.95
   0  -9  -5  474.88   12.70
   0   9  -5  499.63   13.07
   0  -9   5  475.61   11.98
   0   9   5  488.34   12.66
   0  -9  -5  495.49   12.38
   0  -9  -5  475.54   12.69
   0   9  -5  456.92   15.89
   0   9  -5  486.70   12.94
   0   9   6   35.05    2.85
   0  -9  -6   30.44    2.29
   0   9   6   28.76    3.34
   0  -9   6   29.98    3.19
   0   9   6   27.37    3.29
   0   9   6   33.01    2.43
   0   9  -6   29.01    2.21
   0  -9  -6   34.45    2.33
   0  -9  -6   35.65    2.26
   0  -9   6   30.65    1.92
   0  -9  -6   32.48    3.55
   0  -9  -6   33.40    2.31
   0   9  -6   40.07    3.90
   0   9  -6   31.19    2.31
   0  -9  -7    3.69    1.01
   0   9   7    3.31    1.39
   0  -9   7    4.15    1.21
   0   9   7    4.33    1.79
   0  -9   7    4.34    1.87
   0   9   7    4.86    1.20
   0   9  -7    5.91    1.06
   0   9   7    5.25    1.23
   0  -9  -7    3.87    1.05
   0  -9  -7    4.18    1.00
   0  -9  -7    4.19    0.84
   0  -9   7    4.26    0.92
   0   9   7    4.63    1.14
   0  -9  -7    2.76    1.45
   0  -9  -7    3.95    0.98
   0   9  -7    4.22    1.06
   0   9  -7    5.04    1.13
   0  -9  -8  524.92   14.14
   0   9   8  534.17   17.59
   0  -9   8  497.04   18.22
   0   9   8  512.75   14.05
   0   9   8  525.26   14.18
   0  -9  -8  535.62   14.13
   0  -9  -8  501.03   13.34
   0  -9   8  519.82   13.58
   0   9   8  546.96   14.51
   0  -9  -8  521.89   17.74
   0  -9  -8  532.66   14.23
   0   9  -8  523.26   13.78
   0   9  -8  510.94   13.93
   0   9  -8  490.42   17.38
   0   9   9   77.26    3.39
   0   9   9   80.66    3.52
   0  -9  -9   75.50    3.56
   0   9  -9   76.29    3.85
   0  -9  -9   67.66    3.01
   0   9   9   72.18    3.67
   0  -9   9   73.33    3.22
   0  -9  -9   71.77    3.51
   0   9  -9   73.64    3.28
   0  -9 -10   68.72    3.04
   0   9 -10   60.82    3.17
   0  -9 -10   72.35    3.18
   0  -9 -10   71.39    3.12
   0   9  10   62.62    2.65
   0  -9  10   60.60    2.60
   0   9  10   65.73    3.18
   0   9  11    2.11    0.61
   0  -9 -11    2.19    0.56
   0   9 -11    3.13    0.71
   0  -9 -11    2.00    0.59
   0  10   0  115.78    4.18
   0  10   0  108.38    3.70
   0  10   0  115.23    4.26
   0 -10   0  106.76    5.64
   0 -10   0  114.27    5.94
   0  10   0  111.51    4.39
   0  10   0  104.62    4.21
   0  10   0  118.93    4.81
   0  10   0  109.03    5.43
   0  10  -1  593.59   15.92
   0  10   1  616.99   17.01
   0  10   1  596.04   15.38
   0  10   1  570.88   14.31
   0  10  -1  587.03   16.16
   0  10  -1  594.76   14.06
   0  10   1  596.81   14.55
   0  10   1  586.69   14.75
   0  10  -1  599.76   14.85
   0  10   1  570.84   14.44
   0 -10   1  577.37   14.66
   0  10  -1  591.53   14.84
   0 -10  -1  574.20   14.43
   0 -10   1  570.19   17.35
   0 -10   1  595.41   17.36
   0 -10  -1  597.06   16.89
   0 -10  -1  596.39   17.48
   0 -10  -1  562.39   15.81
   0 -10  -1  557.69   14.11
   0  10  -1  581.59   14.86
   0  10  -1  567.84   14.52
   0  10   2  246.84    9.51
   0  10   2  264.13    8.18
   0 -10  -2  267.34    9.39
   0 -10   2  284.17   10.33
   0 -10  -2  264.02   10.00
   0 -10  -2  269.71    9.31
   0 -10   2  262.41    9.87
   0  10   2  269.06    7.75
   0  10   2  270.68    9.88
   0  10   2  264.21    7.64
   0  10  -2  274.73    7.80
   0  10  -2  254.79    6.88
   0  10   2  267.74    7.71
   0  10  -2  280.38    9.05
   0  10  -2  267.05    7.99
   0 -10  -2  272.98    7.73
   0 -10  -2  263.42    7.49
   0 -10  -2  264.28    7.39
   0  10  -2  237.98    7.07
   0  10  -2  271.15    7.94
   0  10   3 1202.98   28.36
   0 -10  -3 1198.20   27.68
   0 -10   3 1235.09   31.50
   0 -10  -3 1163.33   28.96
   0 -10  -3 1170.72   30.65
   0  10  -3 1225.24   29.51
   0  10   3 1157.57   27.52
   0  10   3 1141.89   30.89
   0  10   3 1161.30   27.84
   0 -10  -3 1180.27   27.66
   0  10  -3 1178.35   28.11
   0  10  -3 1212.92   27.62
   0  10   3 1138.07   26.77
   0 -10  -3 1163.77   27.34
   0 -10  -3 1147.88   26.72
   0 -10  -3 1183.62   27.44
   0  10  -3 1245.03   28.14
   0  10  -3 1140.12   31.13
   0  10   4   42.92    3.80
   0 -10  -4   52.30    2.83
   0  10   4   48.77    2.97
   0 -10   4   57.37    4.44
   0 -10   4   49.62    3.57
   0  10   4   50.69    4.04
   0 -10  -4   54.23    3.96
   0 -10  -4   50.06    4.18
   0 -10  -4   49.26    2.75
   0  10  -4   46.68    2.50
   0  10   4   53.42    2.60
   0  10   4   50.87    2.89
   0  10  -4   50.83    2.93
   0 -10  -4   49.07    2.70
   0  10  -4   51.32    2.76
   0 -10  -4   45.80    2.43
   0  10   4   48.85    2.44
   0 -10  -4   47.28    2.28
   0 -10  -4   54.45    2.75
   0  10  -4   47.25    2.65
   0  10  -4   46.61    4.09
   0  10  -4   52.31    2.90
   0 -10  -5  498.61   13.36
   0  10   5  505.17   16.38
   0  10  -5  481.17   12.40
   0  10   5  504.38   13.58
   0  10   5  494.75   12.39
   0 -10  -5  481.43   13.12
   0  10  -5  481.54   13.50
   0 -10  -5  483.67   15.03
   0  10   5  461.09   16.26
   0 -10   5  494.49   14.25
   0  10   5  505.26   12.94
   0 -10  -5  489.33   12.68
   0 -10  -5  462.31   13.06
   0  10  -5  476.50   16.62
   0  10  -5  503.38   13.44
   0  10  -5  501.93   13.42
   0 -10  -6   16.97    1.76
   0  10   6   18.62    2.64
   0  10   6   12.26    1.60
   0  10   6   13.31    1.72
   0 -10  -6   16.31    1.72
   0 -10   6   20.47    2.71
   0  10   6   16.44    1.67
   0 -10  -6   17.72    2.83
   0 -10  -6   14.44    1.60
   0  10  -6   15.63    1.69
   0  10  -6   17.80    2.90
   0  10   7   87.92    5.98
   0 -10  -7   93.45    4.34
   0 -10   7   99.32    6.67
   0 -10   7   88.91    5.50
   0  10   7  101.84    4.57
   0  10   7   92.93    4.35
   0 -10  -7   96.80    4.30
   0 -10   7   92.36    3.65
   0 -10  -7   95.01    4.30
   0 -10  -7   99.46    6.65
   0  10  -7   99.53    4.31
   0  10   8    0.36    1.20
   0 -10   8    1.10    1.18
   0  10  -8    0.88    0.85
   0  10  -8    2.00    1.44
   0  10  -8    1.28    0.68
   0  10   8    1.73    0.91
   0 -10  -8    1.13    0.86
   0 -10  -8    3.47    0.97
   0 -10   8    1.86    0.71
   0 -10  -8    1.01    1.13
   0 -10  -8    2.07    0.88
   0 -10  -8    1.04    0.85
   0  10   9  307.25    8.73
   0  10  -9  312.37    9.39
   0 -10  -9  316.71    9.01
   0 -10  -9  315.77    9.08
   0  10  -9  287.51    8.56
   0 -10 -10   17.23    1.38
   0  10 -10   14.88    1.46
   0  10  10   17.01    1.25
   0 -10 -10   13.73    1.33
   0 -10 -11   65.71    2.30
   0  10 -11   66.99    2.53
   0  11   0    0.07    0.49
   0  11   0    0.19    0.65
   0  11   0    0.44    0.65
   0 -11   0   -0.25    0.93
   0 -11   0    0.26    1.06
   0  11   0    0.12    0.46
   0  11   0    0.11    0.69
   0  11   0   -0.15    0.52
   0  11   0    0.23    0.88
   0  11   1  261.35    9.71
   0  11   1  249.17    8.09
   0 -11  -1  245.27    7.29
   0 -11  -1  256.60    9.63
   0 -11   1  240.33    9.84
   0 -11  -1  245.03    9.99
   0 -11   1  270.35   10.29
   0  11  -1  268.03    9.09
   0  11  -1  273.38    7.87
   0  11   1  263.44    7.80
   0  11   1  266.41    7.54
   0  11  -1  256.55    7.08
   0  11   1  247.03    7.29
   0  11   1  245.45    7.43
   0 -11  -1  249.01    7.47
   0  11  -1  231.48    7.69
   0 -11   1  244.68    7.63
   0 -11  -1  252.27    7.10
   0  11  -1  239.73    7.32
   0  11  -1  277.91    8.01
   0 -11  -2  512.22   12.81
   0  11   2  472.01   13.14
   0  11   2  426.72   14.82
   0 -11  -2  490.78   14.89
   0 -11  -2  481.86   14.78
   0 -11   2  494.68   15.78
   0 -11   2  461.79   15.92
   0 -11  -2  497.56   15.90
   0  11  -2  488.72   13.01
   0  11  -2  478.14   11.91
   0  11   2  467.45   12.90
   0  11   2  467.34   12.70
   0  11  -2  511.94   14.52
   0  11   2  492.63   12.91
   0 -11  -2  502.34   12.93
   0  11  -2  527.13   13.33
   0 -11   2  517.88   13.18
   0  11  -2  485.61   12.71
   0 -11  -2  474.09   12.60
   0 -11  -2  486.60   12.43
   0  11  -2  512.86   13.28
   0  11   3    0.13    0.49
   0 -11  -3   -0.33    0.71
   0 -11  -3    1.02    1.03
   0 -11   3   -0.25    1.11
   0 -11  -3    0.27    1.02
   0 -11   3   -0.30    1.25
   0 -11  -3    1.11    0.77
   0  11   3    0.56    1.13
   0  11   3    0.60    0.70
   0  11  -3   -0.19    0.65
   0  11   3    0.35    0.68
   0 -11  -3    0.45    0.69
   0  11  -3    0.66    0.74
   0  11  -3    0.54    0.66
   0 -11  -3    0.68    0.63
   0 -11  -3    0.10    0.53
   0  11  -3    0.20    0.59
   0  11  -3   -0.26    0.75
   0 -11  -4  773.22   19.56
   0  11   4  771.91   22.66
   0 -11   4  791.70   23.49
   0 -11  -4  811.34   22.52
   0 -11   4  768.51   21.75
   0  11   4  743.18   19.65
   0  11   4  782.48   19.78
   0  11   4  772.55   23.38
   0  11  -4  798.22   19.20
   0  11   4  760.25   19.04
   0 -11  -4  766.71   19.42
   0  11  -4  813.01   20.06
   0  11  -4  759.45   19.39
   0  11   4  757.48   18.62
   0 -11  -4  785.47   19.03
   0 -11  -4  803.36   19.35
   0  11  -4  778.63   19.34
   0  11  -4  785.43   19.89
   0  11  -4  798.87   19.77
   0 -11  -5  391.93   11.44
   0  11   5  428.18   14.54
   0 -11   5  393.12   12.53
   0 -11  -5  390.42   13.36
   0  11  -5  416.29   10.72
   0  11   5  392.03   10.57
   0  11   5  408.43   11.66
   0  11   5  398.68   11.63
   0 -11  -5  411.52   11.39
   0  11  -5  407.70   11.83
   0 -11  -5  385.80   10.59
   0  11   5  404.17   10.89
   0 -11  -5  400.40   10.80
   0 -11  -5  369.24   11.11
   0  11  -5  398.79   11.39
   0  11  -5  370.41   14.56
   0  11  -5  412.05   11.68
   0  11  -5  418.87   11.69
   0  11   6    0.94    0.90
   0 -11  -6    2.23    0.93
   0 -11   6    3.81    1.58
   0  11   6    4.61    1.22
   0  11   6    4.02    1.08
   0 -11  -6    2.22    0.84
   0 -11  -6    3.75    0.86
   0  11   6    4.01    0.97
   0 -11  -6    1.09    1.04
   0 -11  -6    2.61    0.93
   0  11  -6    3.95    1.50
   0  11  -6    2.31    0.91
   0 -11  -7   27.28    2.28
   0  11   7   27.16    3.13
   0  11   7   27.84    3.42
   0 -11   7   26.61    2.98
   0 -11   7   32.56    3.73
   0  11   7   29.06    2.39
   0  11   7   26.63    2.28
   0 -11  -7   31.74    2.35
   0 -11  -7   26.18    1.98
   0  11   7   27.82    2.15
   0 -11  -7   26.48    2.12
   0 -11  -7   23.01    3.23
   0  11  -7   28.90    2.33
   0  11  -7   25.94    3.37
   0  11  -7   27.86    2.19
   0 -11  -8  188.39    6.48
   0  11   8  190.75    6.63
   0 -11  -8  185.65    6.41
   0 -11  -8  189.51    6.25
   0  11   8  188.51    6.43
   0 -11  -8  190.48    6.53
   0  11  -8  190.17    6.45
   0 -11  -9   90.52    3.65
   0  11   9   84.98    3.50
   0 -11  -9   84.48    3.58
   0 -11  -9   87.93    3.54
   0  11  -9   85.93    3.85
   0  11   9   91.56    3.75
   0 -11  -9   84.70    3.65
   0  11  -9   80.91    3.38
   0 -11 -10  183.88    5.37
   0 -11 -10  167.42    5.10
   0  11 -10  180.87    5.60
   0 -11 -10  178.80    5.41
   0  11  10  176.10    5.12
   0  12   0  613.42   17.81
   0  12   0  570.84   15.67
   0  12   0  572.88   14.03
   0  12   0  564.15   14.40
   0  12   0  588.61   15.12
   0  12   0  591.50   16.88
   0  12   0  563.30   14.92
   0 -12   0  566.17   18.29
   0 -12   0  581.63   18.00
   0 -12   0  591.84   14.43
   0 -12   0  538.08   13.92
   0  12   0  575.80   15.09
   0  12   0  565.65   15.22
   0  12   1  383.33   11.44
   0  12   1  401.59   13.60
   0 -12  -1  385.85   10.78
   0 -12  -1  422.90   14.55
   0 -12   1  419.88   14.65
   0 -12   1  405.33   14.30
   0  12  -1  408.28   10.50
   0  12   1  392.84   10.98
   0  12   1  417.30   13.38
   0  12   1  411.95   11.38
   0  12  -1  421.78   11.48
   0  12  -1  417.61   12.87
   0  12   1  408.08   10.75
   0  12  -1  399.82   11.42
   0 -12  -1  397.78   11.02
   0  12   1  398.57   11.04
   0  12  -1  420.18   11.03
   0 -12   1  404.64   10.59
   0 -12  -1  403.14   10.48
   0  12  -1  399.21   11.49
   0  12   1  375.69   11.84
   0 -12  -2  162.01    5.59
   0 -12   2  155.79    7.83
   0 -12  -2  153.71    7.92
   0 -12   2  158.82    8.21
   0 -12  -2  159.06    7.30
   0  12  -2  162.54    5.88
   0  12   2  184.89    8.05
   0  12   2  158.40    5.77
   0  12  -2  158.92    4.89
   0  12   2  157.41    5.70
   0  12  -2  170.39    7.02
   0  12  -2  164.04    6.06
   0 -12  -2  160.65    5.74
   0 -12   2  164.93    5.95
   0  12  -2  160.56    5.60
   0 -12   2  158.96    5.10
   0 -12  -2  161.80    5.55
   0 -12  -2  160.14    5.25
   0  12  -2  168.14    5.29
   0  12  -2  158.23    6.04
   0  12   3 1312.38   33.62
   0 -12  -3 1278.81   30.09
   0 -12  -3 1252.33   33.93
   0 -12   3 1332.39   33.77
   0 -12  -3 1257.76   31.88
   0 -12   3 1269.38   34.71
   0  12   3 1256.86   30.20
   0  12   3 1260.66   30.34
   0  12  -3 1248.19   31.92
   0 -12   3 1351.33   30.69
   0 -12  -3 1246.07   30.15
   0  12  -3 1304.07   30.69
   0 -12   3 1228.68   29.09
   0  12  -3 1279.16   30.08
   0 -12  -3 1268.93   29.74
   0 -12  -3 1232.83   29.63
   0  12  -3 1239.41   29.66
   0  12  -3 1338.63   30.72
   0 -12  -4  168.22    8.08
   0 -12   4  153.33    7.43
   0 -12   4  167.59    8.75
   0  12   4  163.88    6.11
   0  12   4  154.91    5.56
   0  12  -4  163.62    5.65
   0  12   4  156.37    6.01
   0 -12  -4  153.33    5.78
   0  12  -4  157.84    6.16
   0  12  -4  159.53    5.81
   0 -12  -4  156.51    5.40
   0 -12  -4  161.88    5.82
   0  12   4  158.12    7.87
   0  12  -4  157.38    6.02
   0  12  -4  158.80    6.16
   0  12  -4  157.37    5.64
   0 -12  -5  115.19    6.38
   0  12   5  112.95    5.07
   0  12   5  122.91    5.24
   0  12  -5  119.86    4.42
   0  12   5  114.24    4.32
   0 -12  -5  114.17    4.86
   0  12  -5  119.07    5.20
   0  12   5  120.45    4.34
   0 -12  -5  122.69    4.46
   0  12  -5  116.92    5.12
   0  12  -5  124.64    5.24
   0  12   5  139.79    7.26
   0 -12  -5  122.88    4.97
   0  12   6   19.27    2.69
   0 -12  -6   22.97    2.05
   0 -12   6   19.35    2.82
   0  12   6   24.01    2.20
   0  12   6   24.17    2.17
   0 -12  -6   21.97    1.96
   0  12  -6   20.57    2.06
   0 -12  -6   20.16    1.59
   0  12   6   21.25    1.71
   0 -12  -6   21.67    3.22
   0  12  -6   22.59    2.10
   0 -12  -7  439.47   11.96
   0 -12   7  414.10   14.28
   0  12   7  429.22   12.13
   0  12   7  408.54   11.94
   0 -12  -7  423.57   11.70
   0 -12  -7  405.79   11.05
   0  12   7  411.13   11.29
   0 -12  -7  393.36   11.48
   0 -12  -7  411.28   15.43
   0  12  -7  412.55   11.94
   0  12  -7  407.13   11.72
   0 -12  -8    7.51    1.04
   0 -12  -8    9.25    1.29
   0 -12  -8    9.26    1.26
   0  12   8    8.39    1.32
   0 -12  -8    9.94    1.24
   0 -12  -9   98.91    3.73
   0  12   9   96.09    3.61
   0  12   9   97.90    3.77
   0 -12  -9  101.60    3.77
   0 -12  -9   92.71    3.76
   0  12  -9   91.93    3.54
   0  12  -9   94.80    3.87
   0 -12  -9   93.96    3.39
   0 -12 -10   30.12    1.61
   0 -12  10   33.17    1.90
   0  13   0   -0.27    0.82
   0  13   0    0.20    0.59
   0  13   0    3.01    1.07
   0  13   0   -0.13    0.81
   0  13   0   -0.31    0.55
   0 -13   0   -0.38    0.78
   0 -13   0    0.50    0.60
   0 -13   0   -0.33    1.20
   0 -13   0   -0.31    1.32
   0 -13  -1    9.27    2.18
   0 -13   1   10.70    2.17
   0 -13   1   10.78    2.26
   0  13  -1   10.49    1.70
   0  13   1   10.95    1.49
   0  13  -1   12.91    1.55
   0  13   1   10.11    1.36
   0  13   1   15.28    1.41
   0  13   1    7.50    1.72
   0  13  -1   11.17    1.16
   0  13  -1   13.43    1.66
   0 -13   1   10.06    1.18
   0  13  -1   11.49    1.36
   0 -13  -1   10.07    1.32
   0 -13  -1   12.71    1.18
   0  13  -1   12.54    1.65
   0  13   1    9.66    1.43
   0  13   2  943.42   26.46
   0 -13  -2  958.23   23.02
   0 -13   2  910.88   27.52
   0 -13  -2  915.86   27.31
   0 -13   2  955.09   27.16
   0 -13  -2  936.62   25.89
   0  13   2  989.30   26.55
   0  13  -2  941.75   22.01
   0  13  -2  985.25   23.49
   0  13   2  893.07   22.83
   0  13   2  987.67   23.27
   0  13   2  890.66   23.29
   0  13  -2  961.04   25.11
   0 -13   2  928.92   23.54
   0  13  -2  946.51   23.69
   0 -13  -2  940.61   23.26
   0  13  -2  933.58   23.11
   0 -13   2  944.79   22.34
   0 -13  -2  965.04   23.00
   0 -13  -2  927.11   22.37
   0  13  -2  972.41   23.82
   0 -13  -3  135.28    5.22
   0  13   3  131.37    7.10
   0 -13   3  137.97    7.41
   0 -13  -3  126.19    7.45
   0 -13   3  147.50    8.12
   0 -13  -3  139.82    6.48
   0  13   3  140.92    5.40
   0  13   3  132.43    5.25
   0  13   3  126.69    7.15
   0  13  -3  124.91    6.08
   0  13  -3  136.17    5.32
   0 -13   3  134.34    5.64
   0 -13  -3  134.59    5.28
   0  13  -3  130.66    5.67
   0 -13   3  136.46    4.56
   0  13  -3  134.90    5.25
   0 -13  -3  132.48    4.93
   0 -13  -3  140.52    4.88
   0  13  -3  123.93    4.75
   0  13  -3  144.82    5.79
   0 -13   4  707.47   21.26
   0 -13   4  717.99   23.11
   0 -13  -4  688.23   21.84
   0  13   4  715.25   18.92
   0  13   4  727.72   18.37
   0  13   4  714.88   22.56
   0  13  -4  754.54   18.51
   0  13   4  715.62   18.79
   0 -13  -4  739.36   18.70
   0 -13   4  762.41   19.38
   0  13  -4  718.22   19.23
   0  13  -4  725.10   18.70
   0 -13  -4  726.77   18.07
   0  13  -4  736.51   19.29
   0  13  -4  737.71   19.10
   0  13  -4  695.93   18.24
   0 -13  -4  741.96   18.76
   0  13   4  766.05   22.04
   0 -13  -5   23.38    2.15
   0  13   5   24.99    2.98
   0  13  -5   25.55    1.86
   0  13   5   26.68    2.31
   0  13   5   23.07    2.21
   0  13   5   22.35    1.71
   0  13   5   17.37    2.85
   0  13  -5   25.58    2.29
   0 -13  -5   27.04    2.19
   0 -13  -5   25.35    2.93
   0 -13  -5   22.16    1.73
   0 -13  -5   24.22    2.01
   0  13  -5   22.67    2.19
   0  13  -5   25.23    2.27
   0 -13  -6   63.81    3.37
   0  13   6   59.53    4.54
   0  13   6   63.06    3.54
   0  13   6   61.08    3.45
   0  13   6   56.05    5.14
   0 -13  -6   60.52    3.30
   0 -13   6   53.78    4.76
   0 -13  -6   63.74    5.28
   0  13  -6   56.31    3.39
   0 -13  -7   68.79    3.40
   0  13   7   77.97    3.80
   0  13   7   77.57    3.85
   0 -13  -7   64.37    2.84
   0 -13  -7   72.69    3.57
   0  13  -7   77.79    3.78
   0  13  -7   75.46    3.62
   0 -13  -8  242.28    6.78
   0  13   8  248.27    7.69
   0  13   8  271.06    7.89
   0 -13  -8  261.64    7.68
   0 -13  -8  242.33    7.44
   0 -13   8  256.38    8.20
   0 -13  -9   60.65    2.58
   0 -13   9   66.05    3.06
   0  13   9   55.39    2.56
   0  13   9   58.01    2.48
   0 -13  -9   57.54    2.61
   0  13  -9   50.75    2.35
   0 -14   0  548.63   15.46
   0 -14   0  610.40   15.11
   0  14   0  581.01   14.39
   0  14   0  575.84   15.87
   0  14   0  613.37   15.08
   0  14   0  577.81   17.53
   0 -14   0  601.76   19.64
   0 -14   0  575.51   19.10
   0 -14  -1  232.99   10.71
   0 -14   1  224.83   10.57
   0 -14  -1  205.56    9.63
   0 -14   1  224.83   10.51
   0  14   1  213.87    7.62
   0  14  -1  230.25    8.89
   0  14   1  217.55    6.77
   0  14  -1  226.58    6.72
   0  14   1  217.54    9.19
   0  14  -1  238.66    7.80
   0  14  -1  226.24    7.72
   0 -14  -1  221.80    7.55
   0 -14   1  226.56    6.85
   0  14  -1  237.54    7.42
   0 -14  -1  220.71    7.35
   0  14  -1  221.62    7.84
   0  14   1  222.85    9.78
   0  14  -1  208.88    6.45
   0  14   2   51.11    4.24
   0 -14  -2   45.81    2.76
   0 -14   2   48.79    4.74
   0 -14  -2   48.60    4.00
   0 -14   2   45.14    4.34
   0 -14  -2   40.84    4.32
   0  14  -2   54.52    3.74
   0  14   2   46.57    4.00
   0  14   2   46.02    2.97
   0  14  -2   53.23    3.12
   0  14  -2   47.04    2.26
   0  14   2   50.72    2.78
   0  14   2   52.54    3.01
   0 -14  -2   44.98    2.87
   0  14  -2   50.42    3.23
   0  14  -2   48.52    2.88
   0 -14   2   50.03    2.53
   0 -14  -2   46.18    2.72
   0 -14  -2   49.82    2.44
   0  14   2   43.52    3.25
   0  14  -2   46.35    3.16
   0 -14  -3  235.92   10.74
   0 -14   3  250.41   11.28
   0 -14   3  226.17   10.26
   0 -14  -3  229.69    9.10
   0  14   3  247.97    7.99
   0  14  -3  233.26    7.83
   0  14   3  234.81   10.25
   0 -14   3  239.24    8.21
   0 -14  -3  229.54    7.81
   0  14  -3  235.71    8.24
   0  14  -3  235.10    7.77
   0 -14   3  240.37    6.92
   0 -14  -3  233.96    7.37
   0  14   3  230.38   10.03
   0 -14  -3  246.94    7.77
   0  14  -3  239.00    8.38
   0  14  -3  220.29    7.04
   0  14  -3  239.75    8.09
   0 -14   4  306.36   12.05
   0 -14  -4  333.01   12.99
   0 -14   4  327.29   13.73
   0  14  -4  331.56    9.79
   0  14   4  333.06   10.12
   0  14   4  330.59   10.20
   0  14   4  329.93   13.08
   0  14   4  335.53    9.78
   0  14  -4  344.35   10.61
   0 -14  -4  331.60   10.02
   0 -14   4  339.25   10.48
   0  14  -4  342.09   10.07
   0 -14  -4  316.26    9.27
   0  14  -4  323.36   10.34
   0  14  -4  334.85   10.48
   0  14   4  332.93   12.54
   0 -14  -4  333.75   10.00
   0  14   5   38.54    3.64
   0 -14  -5   44.72    2.81
   0  14   5   40.83    2.98
   0  14   5   43.39    2.92
   0  14   5   42.79    4.26
   0  14   5   40.72    2.34
   0  14  -5   47.53    2.54
   0 -14   5   42.91    3.05
   0 -14  -5   40.19    2.66
   0 -14  -5   41.31    3.77
   0 -14  -5   42.73    2.30
   0 -14  -5   45.73    2.68
   0  14  -5   43.51    2.97
   0  14  -5   43.57    3.02
   0 -14  -6  130.55    5.10
   0  14   6  124.87    5.26
   0  14   6  122.98    5.20
   0 -14  -6  113.07    7.33
   0 -14  -6  121.11    4.85
   0  14  -6  138.68    5.43
   0 -14   6  133.44    5.61
   0 -14  -6  130.98    5.03
   0 -14  -7  178.99    6.04
   0  14   7  164.42    5.99
   0  14   7  169.32    6.05
   0 -14  -7  169.82    5.67
   0  14  -7  158.75    5.79
   0  14  -7  168.65    6.08
   0 -14   7  178.45    6.48
   0 -14  -7  171.00    5.79
   0  14   8   89.11    3.70
   0  14   8   98.83    3.86
   0 -14  -8   89.10    3.63
   0 -14   8   95.28    4.11
   0 -14  -9  159.91    4.59
   0  14   9  155.71    4.70
   0 -14   9  159.34    5.09
   0 -14  -9  154.47    4.70
   0  14  -9  141.20    4.36
   0  15   0    1.29    0.70
   0  15   0    0.16    0.96
   0  15   0    0.24    0.89
   0  15   0    0.13    0.76
   0 -15   0    0.14    0.79
   0 -15   0   -0.11    0.65
   0 -15   0    1.89    1.33
   0  15   1  702.25   21.37
   0  15  -1  729.21   20.82
   0  15   1  736.95   18.29
   0  15  -1  751.10   18.25
   0  15   1  766.01   19.71
   0  15  -1  719.84   19.53
   0 -15   1  739.73   19.44
   0 -15  -1  773.02   19.53
   0  15  -1  765.05   19.21
   0 -15   1  793.42   18.63
   0 -15  -1  752.33   19.10
   0  15  -1  736.02   17.98
   0 -15  -1  728.33   23.80
   0 -15   1  778.06   23.98
   0 -15  -1  751.55   22.78
   0 -15   1  782.02   23.96
   0 -15  -2  529.63   16.94
   0 -15  -2  525.16   18.37
   0 -15   2  509.54   18.31
   0  15  -2  508.63   14.43
   0  15   2  532.19   16.83
   0  15   2  509.79   13.69
   0  15   2  520.28   14.10
   0  15   2  524.14   14.44
   0 -15  -2  513.75   14.27
   0  15  -2  526.56   14.13
   0 -15   2  524.29   13.32
   0 -15  -2  486.48   13.76
   0 -15  -2  530.88   14.05
   0  15   2  542.00   17.30
   0  15  -2  532.98   14.89
   0 -15   3  112.02    7.42
   0 -15   3   92.00    6.27
   0  15   3  108.56    6.45
   0  15   3  103.76    4.67
   0  15  -3  106.30    4.68
   0 -15  -3  110.83    4.73
   0 -15   3  112.64    5.03
   0  15  -3  107.04    4.60
   0 -15   3  103.84    3.84
   0 -15  -3  107.74    4.28
   0  15  -3  100.30    4.93
   0  15  -3  107.88    4.93
   0 -15  -3  114.01    4.64
   0  15   3  111.31    6.40
   0 -15  -4   99.86    4.41
   0  15   4  102.16    5.98
   0  15  -4   99.91    4.29
   0  15   4   85.22    5.88
   0  15   4  102.19    4.61
   0  15   4  103.10    4.48
   0  15   4  103.45    4.29
   0 -15   4  104.36    4.87
   0 -15  -4   98.47    4.38
   0 -15   4   79.47    5.43
   0 -15   4   98.61    6.92
   0 -15  -4  101.19    6.44
   0 -15  -4   92.71    3.79
   0 -15  -4   92.60    4.09
   0  15  -4   95.53    4.73
   0  15  -4  106.40    4.76
   0 -15  -5  306.40    9.15
   0  15   5  304.47    9.23
   0  15   5  286.55    8.37
   0  15   5  286.83    9.27
   0 -15  -5  282.40   12.36
   0 -15  -5  299.88    8.82
   0  15  -5  278.59    9.37
   0  15  -5  308.63    9.49
   0 -15  -5  301.93    9.05
   0 -15   5  305.80    9.67
   0 -15  -6   27.12    2.09
   0  15   6   24.81    2.07
   0  15   6   24.76    2.09
   0 -15  -6   25.45    1.84
   0  15  -6   23.56    2.11
   0 -15  -6   22.88    1.86
   0 -15   6   27.98    2.31
   0 -15  -7  149.14    5.15
   0  15   7  149.24    5.30
   0  15   7  149.83    5.31
   0 -15  -7  142.40    4.82
   0  15  -7  143.94    5.29
   0 -15   7  154.49    5.64
   0 -15  -8  218.47    6.18
   0  15   8  200.46    6.17
   0  15   8  210.74    6.26
   0 -15  -8  204.42    5.94
   0 -15   8  220.50    6.64
   0  15  -8  214.15    6.23
   0 -15  -8  203.38    6.10
   0 -15  -9    7.12    0.60
   0 -15  -9    8.78    0.75
   0  16   0  998.57   24.76
   0  16   0 1036.54   23.62
   0 -16   0  885.28   24.21
   0 -16   0 1024.02   23.75
   0  16   0  988.66   24.01
   0 -16   0  975.35   24.27
   0  16   0  960.14   23.02
   0 -16   0  924.31   28.91
   0  16  -1   14.66    1.29
   0  16   1   14.07    1.83
   0  16  -1   13.82    1.74
   0  16   1   14.51    1.55
   0 -16   1   13.44    1.63
   0 -16  -1   12.97    1.73
   0 -16   1   11.85    1.33
   0  16  -1   13.34    1.58
   0 -16  -1   12.05    1.47
   0  16  -1   13.41    1.70
   0 -16   1   12.43    2.46
   0 -16   1   12.07    2.43
   0 -16  -1   11.14    2.54
   0 -16  -1   11.13    2.22
   0 -16  -2    0.85    1.00
   0 -16  -2    2.26    1.53
   0 -16   2    0.39    1.36
   0  16   2    1.05    0.96
   0  16   2    1.07    0.90
   0  16   2    1.93    0.89
   0  16  -2    1.20    0.96
   0 -16  -2    1.41    0.89
   0  16   2    1.26    0.66
   0 -16  -2    0.35    0.67
   0 -16   2    1.99    1.07
   0  16  -2    1.33    0.90
   0 -16   2    2.03    0.66
   0 -16  -2    0.86    0.75
   0  16  -2    1.73    0.85
   0  16   3   19.08    1.88
   0  16  -3   20.52    1.92
   0  16   3   21.85    1.82
   0  16   3   20.81    2.61
   0 -16  -3   19.82    1.83
   0 -16   3   17.48    1.36
   0  16  -3   16.14    1.70
   0 -16  -3   17.88    1.56
   0 -16   3   18.84    2.78
   0 -16   3   16.34    2.90
   0  16  -3   21.40    2.04
   0 -16  -4  304.90    9.07
   0  16   4  293.70    8.87
   0  16   4  305.98    9.30
   0  16  -4  303.44    8.95
   0 -16   4  303.07    9.64
   0 -16   4  321.62   13.15
   0 -16  -4  294.44    8.65
   0  16  -4  288.28    9.42
   0 -16  -5    1.17    0.73
   0  16   5    0.12    0.76
   0  16   5    0.39    0.79
   0 -16   5    0.86    0.91
   0 -16  -5    1.63    0.68
   0  16  -5    0.14    0.81
   0 -16  -6  204.24    6.56
   0 -16   6  206.48    6.98
   0  16   6  210.44    6.80
   0  16   6  211.05    6.69
   0 -16  -6  198.51    6.11
   0  16  -6  209.27    6.91
   0  16   7   -0.09    0.59
   0  16   7    0.36    0.58
   0 -16  -7    0.22    0.50
   0 -16   7    0.21    0.68
   0  16  -7   -0.28    0.62
   0 -16  -7    0.60    0.62
   0  16  -8   36.77    1.78
   0 -16  -8   34.29    1.73
   0 -17   0    0.38    1.52
   0 -17   0   -1.73    1.40
   0  17   0    0.31    0.89
   0  17   0    0.87    0.67
   0 -17   0    0.26    0.73
   0 -17   0    0.42    0.65
   0  17   0   -0.12    0.75
   0 -17   1  197.71    6.13
   0  17  -1  194.42    6.64
   0  17   1  186.52    6.95
   0  17  -1  194.34    6.97
   0  17   1  195.38    6.38
   0 -17   1  192.87    6.80
   0 -17  -1  190.39    6.44
   0  17   1  193.99    6.34
   0 -17  -1  186.01    9.69
   0 -17   1  197.45    9.74
   0 -17   1  203.92    9.92
   0 -17  -1  193.52    9.07
   0 -17   2    4.10    1.51
   0 -17   2    3.73    1.69
   0 -17  -2    4.73    1.81
   0  17   2    4.56    1.11
   0  17  -2    2.41    0.98
   0  17   2    3.62    0.90
   0  17  -2    4.29    1.02
   0 -17   2    4.40    1.12
   0 -17  -2    3.29    0.80
   0  17  -2    4.16    1.16
   0 -17   2    3.38    0.74
   0 -17  -2    5.39    1.03
   0 -17  -3    9.67    1.31
   0  17   3    8.97    1.18
   0  17   3    9.78    1.36
   0  17  -3    9.74    1.43
   0 -17  -3    8.18    1.05
   0  17  -3    7.77    1.35
   0  17  -3    8.04    1.28
   0  17   3    8.81    1.12
   0  17   4   15.16    1.47
   0  17   4   12.84    1.49
   0  17   4   16.83    1.57
   0 -17  -4   16.38    1.36
   0  17  -4   12.64    1.58
   0 -17  -5  306.25    8.67
   0  17   5  314.42    9.04
   0  17   5  300.97    8.07
   0 -17  -5  332.07    8.97
   0 -17  -5  297.17    8.19
   0  17  -5  300.78    9.18
   0 -17  -6   23.62    1.68
   0 -17  -6   21.64    1.50
   0 -17   6   23.16    1.83
   0  17   6   22.59    1.73
   0  17   6   22.80    1.63
   0  17  -6   23.27    1.82
   0 -17  -7  139.60    4.37
   0  17   7  137.25    4.39
   0  17   7  143.29    4.49
   0  17  -7  137.61    4.49
   0 -17   7  131.80    4.53
   0 -17  -8    4.07    0.52
   0 -18   0   51.44    2.98
   0 -18   0   56.15    2.70
   0 -18   0   53.30    2.84
   0  18   0   63.48    3.40
   0  18   0   57.94    2.95
   0 -18  -1  126.78    4.72
   0 -18   1  130.07    5.06
   0  18  -1  142.82    5.18
   0  18   1  141.04    5.01
   0 -18  -1  149.62    4.99
   0 -18   1  143.13    4.63
   0  18  -1  140.85    5.50
   0  18   1  140.75    4.83
   0  18   1  137.12    5.44
   0 -18  -1  138.68    5.23
   0 -18   1  135.68    5.26
   0 -18   2   19.13    1.77
   0 -18  -2   19.79    1.75
   0  18  -2   18.66    1.69
   0  18   2   19.22    1.54
   0 -18   2   17.12    1.24
   0 -18   2   14.84    1.59
   0  18   2   15.25    1.68
   0  18   2   18.24    1.58
   0  18  -2   18.58    1.81
   0  18  -2   16.95    1.71
   0  18   3   20.93    1.53
   0 -18  -3   23.49    1.77
   0 -18   3   19.36    1.77
   0 -18  -3   19.22    1.65
   0  18   3   21.15    1.70
   0  18   3   20.02    1.78
   0  18  -3   22.78    1.90
   0  18   4   27.35    1.57
   0 -18  -4   31.91    1.98
   0 -18  -4   25.64    1.77
   0 -18   4   23.57    1.89
   0  18   4   25.09    1.82
   0  18  -4   29.03    2.12
   0  18   5   15.83    0.97
   0 -18  -5   17.61    1.43
   0 -18   5   18.94    1.55
   0  18   5   18.64    1.50
   0  18   5   16.57    1.33
   0  18  -5   17.87    1.56
   0  18   6  138.61    4.55
   0  18  -6  151.59    4.76
   0 -18  -6  144.32    4.49
   0 -18  -7    3.66    0.58
   0  18  -7    3.76    0.63
   0 -19   0    0.10    0.66
   0 -19   0   -0.24    0.57
   0 -19   0    0.29    0.55
   0  19   0    0.36    0.71
   0 -19  -1   80.35    3.40
   0 -19   1   81.81    3.48
   0 -19  -1   78.74    3.13
   0 -19   1   74.31    2.79
   0  19   1   81.00    3.24
   0 -19   1   72.16    3.18
   0  19   1   80.68    3.68
   0  19  -1   79.32    3.65
   0  19  -1   76.68    3.33
   0 -19  -2   88.37    3.49
   0 -19   2   79.36    3.45
   0 -19   2   78.94    3.39
   0  19   2   89.77    3.77
   0  19  -2   88.37    3.64
   0  19   2   83.65    3.22
   0 -19   3    2.43    0.74
   0  19  -3    2.95    0.88
   0 -19  -3    3.50    0.74
   0  19   3    2.48    0.56
   0  19   4    1.04    0.37
   0  19   4    0.70    0.56
   0 -19   4    0.49    0.57
   0 -19  -4    1.17    0.58
   0  19  -4   -0.09    0.64
   0 -19  -5  156.95    4.59
   0  19  -5  148.59    4.76
   0  19   5  147.15    4.62
   0 -19  -6   17.31    1.06
   0  19  -6   15.02    1.08
   0 -20   0   27.83    1.36
   0  20   0   23.71    1.50
   0  20   1  164.89    5.02
   0 -20  -1  184.00    5.02
   0  20   2   50.92    2.05
   0 -20  -2   55.68    2.24
   0  20   3   27.22    1.17
   0  20  -3   42.27    1.96
   0 -20  -4   81.51    2.76
   0  20  -4   81.52    2.96
   0 -20  -5    3.18    0.47
   0  20  -5    2.89    0.55
   0 -21  -2   32.89    1.26
   1   0 -13   -0.04    0.33
  -1   0  12   18.70    1.53
   1   0 -12   19.35    1.58
   1   0 -12   18.77    1.52
  -1   0  11    1.04    0.72
   1   0 -11    0.62    0.65
  -1   0  11   -0.13    0.76
   1   0 -11    1.50    0.94
   1   0 -10  243.14   10.44
   1   0 -10  263.40    8.89
   1   0 -10  278.43    8.34
  -1   0  10  275.86    8.95
  -1   0  10  265.87   11.45
  -1   0  10  255.57   12.23
  -1   0   9    1.67    1.63
   1   0  -9   -0.30    1.07
   1   0  -9    0.13    0.66
   1   0  -9    0.10    0.58
   1   0  -9   -0.16    0.93
  -1   0   9    0.62    0.93
   1   0  -9   -0.13    0.70
  -1   0   9    0.28    0.86
   1   0  -9   -0.25    0.67
   1   0  -9    0.47    0.69
  -1   0   8  214.19   10.45
   1   0  -8  230.79    9.64
   1   0  -8  216.33    6.77
   1   0  -8  220.08    7.14
   1   0  -8  224.45    7.64
  -1   0   8  219.50    7.32
   1   0  -8  222.67    9.57
   1   0  -8  219.56    7.04
   1   0  -8  211.45    6.97
  -1   0   7    0.31    1.17
   1   0  -7    0.25    0.93
   1   0  -7   -0.20    0.60
   1   0  -7    0.81    0.60
   1   0  -7   -0.25    0.72
  -1   0   7    1.21    0.81
   1   0  -7    1.19    1.05
   1   0  -7   -0.10    0.64
   1   0  -7    0.13    0.80
  -1   0   6  265.72    7.06
   1   0  -6  280.29    7.68
   1   0  -6  290.19    7.83
   1   0  -6  294.13    9.66
  -1   0   6  289.73   10.60
  -1   0   6  274.88    7.96
   1   0  -6  294.76    9.94
   1   0  -6  285.16    7.79
   1   0  -6  291.69    9.91
  -1   0   5    0.56    0.56
  -1   0   5    0.37    0.80
   1   0  -5    0.43    0.43
   1   0  -5    0.31    0.73
   1   0  -5    0.25    0.40
   1   0  -4   90.38    3.95
   1   0  -4   86.10    2.84
  -1   0   4   92.61    4.24
   1   0  -4   89.91    3.85
   1   0  -3    1.84    0.69
   1   0  -3    0.08    0.66
  -1   0   3    0.10    0.67
   1   0  -2 2457.91   52.78
  -1   0   2 2428.30   52.30
  -1   0   2 2344.83   52.76
   1   0  -2 2305.25   52.61
   1   0  -1    0.28    0.30
   1   0  -1    0.13    0.31
  -1   0   1   -0.11    0.34
  -1   0   1    0.36    0.32
   1   0  -1    0.19    0.35
   1   0   0 3117.81   66.64
   1   0   0 3085.54   66.83
  -1   0   0 3055.78   66.76
  -1   0   0 3054.09   66.68
  -1   0  -1    2.35    0.22
  -1   0  -1   -0.04    0.38
  -1   0  -2  439.19   10.49
  -1   0  -3    0.35    0.45
   1   0   3    0.15    0.28
   1   0   3    0.49    0.68
  -1   0  -4  739.02   18.17
  -1   0  -4  737.18   17.30
  -1   0  -4  743.22   17.22
  -1   0  -4  728.93   16.97
   1   0   4  740.38   19.05
  -1   0  -4  733.64   17.00
  -1   0  -5    0.97    0.49
  -1   0  -5    0.32    0.58
  -1   0  -5    0.39    0.44
   1   0   5    1.33    1.03
  -1   0  -5    2.34    0.60
   1   0   6  582.63   17.32
  -1   0  -6  559.61   13.93
   1   0   6  527.58   13.17
  -1   0  -6  570.91   14.37
  -1   0  -6  551.93   13.75
  -1   0  -6  581.65   13.95
  -1   0  -6  574.88   15.53
  -1   0  -7    0.19    0.73
  -1   0  -7    0.13    0.79
  -1   0  -7    0.10    0.67
  -1   0  -7   -0.19    0.57
  -1   0  -7    0.82    0.91
   1   0   7    0.31    1.27
  -1   0  -8   17.06    2.17
  -1   0  -8   19.35    1.78
   1   0   8   19.38    3.03
  -1   0  -8   21.39    1.75
  -1   0  -8   20.85    2.41
  -1   0  -8   23.85    2.16
  -1   0  -9    1.16    0.99
  -1   0  -9   -0.16    0.89
  -1   0  -9    0.45    0.55
   1   0   9    0.73    0.89
  -1   0  -9    0.11    0.65
  -1   0  -9    0.12    0.70
   1   0   9   -0.82    1.37
  -1   0 -10  383.69   10.45
   1   0  10  354.83   14.96
   1   0  10  368.23   15.00
  -1   0 -10  388.49   11.50
   1   0  11   -0.10    0.62
   1   0  11   -0.37    0.86
  -1   0 -11   -0.25    0.77
  -1   0 -11    0.38    0.77
   1   0  12    5.90    0.86
  -1   0 -12    4.46    0.81
  -1   0 -12    6.59    0.96
   1   1 -13  405.82    9.24
   1  -1 -13  372.85    9.08
   1   1 -13  385.40    9.18
  -1  -1  12    8.02    1.04
  -1   1  12    8.16    1.05
  -1   1  12    6.15    0.80
   1  -1 -12    7.91    1.03
   1   1 -12    9.26    1.14
   1  -1 -12    7.04    1.02
  -1   1  11  137.72    5.27
  -1  -1  11  130.20    4.68
   1   1 -11  135.37    4.89
   1  -1 -11  135.74    4.86
  -1  -1  11  142.42    5.36
   1  -1 -11  128.12    5.26
   1   1 -11  137.49    5.43
  -1   1  10   58.70    5.40
  -1  -1  10   60.86    5.48
   1   1 -10   61.22    4.64
   1  -1 -10   57.66    4.47
   1   1 -10   53.78    3.44
   1  -1 -10   67.90    3.77
   1  -1 -10   57.40    3.54
  -1   1  10   66.27    3.48
  -1  -1  10   57.09    3.41
   1  -1 -10   57.60    3.11
   1   1 -10   60.58    3.14
  -1   1  10   58.59    3.44
  -1  -1  10   59.90    3.17
   1  -1 -10   56.91    3.13
  -1  -1  10   55.11    4.86
  -1   1  10   47.73    4.34
  -1   1   9  291.22   12.72
  -1  -1   9  244.41   11.95
   1  -1  -9  249.11   10.62
   1   1  -9  255.35   10.69
   1   1  -9  246.82    7.67
   1  -1  -9  254.43    7.48
   1  -1  -9  261.46    8.17
   1  -1  -9  256.06    8.65
   1   1  -9  252.76    8.72
   1   1  -9  267.29    8.16
  -1  -1   9  254.63    8.61
  -1   1   9  264.22    8.52
   1  -1  -9  256.22   10.89
   1  -1  -9  267.31    8.23
   1   1  -9  245.45    7.74
   1  -1  -9  244.36    7.87
  -1   1   9  237.95   11.04
  -1  -1   8   22.10    3.27
  -1   1   8   24.54    3.44
   1   1  -8   25.86    2.97
   1  -1  -8   22.92    2.86
   1  -1  -8   24.50    1.76
   1   1  -8   23.65    1.85
   1  -1  -8   25.08    2.01
   1   1  -8   22.90    1.89
   1  -1  -8   27.14    2.30
   1   1  -8   27.65    2.33
   1   1  -8   21.40    1.84
  -1   1   8   27.54    2.22
   1   1  -8   22.31    1.90
   1  -1  -8   23.59    2.87
   1  -1  -8   23.58    1.95
   1   1  -8   21.22    1.78
   1  -1  -8   24.87    1.97
   1  -1  -7  844.02   20.96
  -1   1   7  881.20   25.39
  -1  -1   7  889.21   25.23
  -1   1   7  862.51   20.02
   1  -1  -7  864.28   20.87
   1   1  -7  868.13   20.77
   1   1  -7  858.53   20.87
   1  -1  -7  841.74   20.51
   1   1  -7  862.02   21.42
   1  -1  -7  848.07   21.31
  -1   1   7  845.08   21.17
   1  -1  -7  884.27   23.93
   1   1  -7  877.71   20.84
   1   1  -7  895.11   23.86
   1  -1  -7  864.42   20.88
   1  -1  -7  863.38   23.91
   1   1  -7  893.64   23.99
  -1   1   6   17.07    1.17
   1  -1  -6   16.25    1.33
   1  -1  -6   15.93    1.26
   1   1  -6   16.72    1.37
  -1   1   6   17.87    2.41
   1   1  -6   16.43    1.84
  -1  -1   6   19.06    2.40
  -1  -1   6   17.57    1.47
  -1   1   6   15.37    1.44
   1  -1  -6   16.29    2.06
   1  -1  -6   17.04    1.36
   1   1  -6   18.82    1.45
   1   1  -6   18.46    2.11
   1   1  -6   14.78    1.97
  -1   1   5   89.69    2.98
   1   1  -5   91.02    3.18
   1  -1  -5   89.46    3.22
   1  -1  -5   95.16    3.18
  -1   1   5   95.87    4.91
   1  -1  -5   98.26    4.69
  -1  -1   5   86.88    3.27
  -1  -1   5   96.82    4.88
   1   1  -5   96.20    4.15
  -1  -1   5   92.99    3.31
  -1   1   5   86.33    3.34
   1   1  -5   90.20    4.38
   1  -1  -5   92.96    4.46
   1   1  -5   94.88    3.21
   1  -1  -5   97.28    3.31
   1  -1  -5   91.90    3.21
   1   1  -5   95.09    4.60
  -1  -1   4  119.96    5.07
   1  -1  -4  129.58    5.05
  -1   1   4  126.15    5.20
  -1  -1   4  124.21    4.08
   1  -1  -4  119.79    3.70
   1   1  -4  131.37    4.90
   1  -1  -4  131.52    3.79
   1   1  -4  120.64    3.67
   1  -1  -4  130.76    4.94
   1  -1  -3  937.68   23.05
   1   1  -3 1045.65   23.02
   1  -1  -3  997.09   23.14
  -1  -1   3  969.21   22.25
  -1   1   3  996.00   23.26
  -1  -1   3 1014.58   23.14
   1   1  -3  983.04   22.55
   1  -1  -3  921.32   21.45
   1   1  -2  629.83   15.14
   1  -1  -2  613.83   15.09
   1  -1  -2  632.10   15.26
  -1  -1   2  637.30   14.89
  -1  -1   2  646.64   15.11
   1   1  -2  645.54   14.76
  -1   1   2  622.10   15.29
   1   1  -2  644.60   15.17
  -1  -1   1 3948.40   84.77
  -1  -1   1 3963.98   84.53
  -1   1   1 3974.97   84.78
   1   1  -1 3845.51   84.69
   1  -1  -1 3971.85   84.66
   1   1  -1 3995.47   84.81
   1   1  -1 3994.15   84.52
   1   1  -1 3717.97   84.72
   1  -1  -1 3780.42   84.18
   1   1   0   53.69    1.87
  -1  -1   0   55.73    1.91
   1  -1   0   55.40    1.48
   1   1   0   57.88    1.63
  -1  -1   0   59.12    1.69
  -1   1   0   56.82    1.93
  -1  -1  -1 3337.58   73.70
   1   1   1 3447.53   73.50
  -1  -1  -1 3485.14   73.42
  -1   1  -1 3253.62   73.05
  -1   1  -1 3523.85   73.31
  -1   1  -1 3419.03   74.01
  -1   1  -2  559.64   12.76
   1   1   2  541.42   13.20
  -1   1  -2  538.95   12.66
  -1   1  -3   28.78    1.60
  -1   1  -3   26.40    1.53
  -1  -1  -3   23.80    1.63
   1   1   3   27.70    1.88
  -1   1  -4  130.89    4.05
  -1  -1  -4  127.28    3.90
  -1  -1  -4  130.39    4.82
  -1   1  -4  131.68    4.01
  -1  -1  -4  131.77    4.09
  -1   1  -4  127.56    4.60
  -1  -1  -4  134.94    4.19
   1   1   4  139.83    5.44
   1  -1   4  128.95    3.82
  -1   1  -4  130.75    3.89
  -1  -1  -4  132.11    3.88
   1   1   5 1791.67   38.59
  -1   1  -5 1911.76   38.69
  -1  -1  -5 1903.74   38.91
  -1  -1  -5 1919.09   40.75
  -1  -1  -5 1906.61   39.21
  -1   1  -5 1904.61   39.22
  -1   1  -5 1888.45   38.81
  -1  -1  -5 1903.85   39.33
   1   1   5 1904.38   42.08
   1  -1   5 1854.62   41.86
  -1  -1  -5 1894.73   38.83
  -1   1  -5 1795.20   38.80
   1   1   6  166.39    7.76
   1  -1   6  168.71    7.73
  -1   1  -6  171.12    4.92
  -1   1  -6  171.01    5.40
  -1  -1  -6  172.10    5.39
   1   1   6  167.49    5.06
  -1   1  -6  175.71    5.68
  -1  -1  -6  178.77    5.88
  -1  -1  -6  168.78    5.44
  -1  -1  -6  170.21    5.31
  -1   1  -6  167.37    5.24
  -1   1  -6  174.10    6.72
  -1   1  -6  168.04    6.53
  -1  -1  -6  170.05    6.58
   1   1   7    3.45    1.39
   1  -1   7    3.44    1.59
  -1   1  -7    5.36    0.99
  -1  -1  -7    5.83    0.97
   1   1   7    4.62    0.74
  -1  -1  -7    4.84    1.10
  -1   1  -7    3.87    1.03
  -1  -1  -7    8.18    1.10
  -1   1  -7    5.39    1.20
  -1   1  -7    3.02    0.74
  -1  -1  -7    6.01    1.33
  -1   1  -7    6.84    1.42
  -1  -1  -7    7.01    1.44
  -1   1  -8    9.80    1.71
  -1  -1  -8   15.51    2.04
  -1  -1  -8   13.23    1.48
  -1   1  -8   14.60    1.74
  -1  -1  -8    8.30    1.46
  -1  -1  -8   14.39    1.71
  -1   1  -8   12.56    1.40
  -1  -1  -8    9.82    1.83
  -1  -1  -8   10.78    1.32
   1   1   8   15.74    2.77
   1  -1   8   11.20    2.40
   1  -1   9   31.92    4.02
   1   1   9   33.18    4.07
  -1   1  -9   31.89    2.93
  -1  -1  -9   38.28    2.52
   1   1   9   35.32    2.66
  -1  -1  -9   32.41    2.24
  -1   1  -9   33.20    2.22
  -1   1  -9   40.36    2.89
  -1   1  -9   34.50    2.74
  -1  -1  -9   34.34    2.72
  -1   1  -9   37.42    2.39
  -1  -1  -9   37.78    2.42
   1   1   9   38.69    4.41
   1   1  10    0.40    1.16
  -1  -1 -10    0.47    0.88
  -1   1 -10    2.00    1.04
  -1  -1 -10    0.69    0.68
   1  -1  10    0.79    1.45
   1   1  10    0.70    0.83
   1  -1  10    0.13    0.81
  -1   1 -10    0.51    0.62
  -1  -1 -10    0.73    0.63
   1  -1  11   96.12    3.75
   1   1  11   94.37    4.21
   1  -1  11   99.57    4.25
  -1   1 -11   94.11    4.17
  -1  -1 -11   99.98    4.34
  -1  -1 -11  103.46    4.31
  -1   1 -11   97.98    4.24
   1   1  12    5.09    0.82
   1  -1  12    6.63    0.90
  -1   1 -12    5.38    0.87
  -1  -1 -12    6.20    0.92
  -1   1 -12    4.62    0.80
  -1  -1 -12    4.87    0.82
  -1  -1 -12    4.71    0.69
   1   2 -13    2.70    0.41
   1   2 -13    2.82    0.41
  -1  -2  12   38.36    2.15
  -1   2  12   37.83    2.06
  -1   2  12   36.08    1.92
   1  -2 -12   39.39    2.14
   1  -2 -12   40.32    2.17
   1   2 -12   37.60    2.17
  -1   2  11   44.28    2.54
  -1   2  11   40.63    2.59
  -1  -2  11   42.16    2.71
   1  -2 -11   41.25    2.36
  -1  -2  11   44.01    2.23
   1   2 -11   40.58    2.38
   1  -2 -11   39.16    2.63
   1   2 -11   37.03    2.59
   1   2 -11   40.64    2.70
  -1  -2  10   71.36    6.03
  -1   2  10   76.02    6.18
   1   2 -10   74.22    5.17
   1  -2 -10   71.41    5.00
   1  -2 -10   78.95    3.75
   1   2 -10   70.76    3.94
   1  -2 -10   72.03    3.98
   1   2 -10   73.62    3.55
  -1  -2  10   79.97    3.56
  -1  -2  10   79.00    4.02
  -1   2  10   73.47    3.77
   1  -2 -10   76.51    3.62
  -1   2  10   72.89    3.86
   1  -2 -10   68.34    3.51
   1  -2 -10   70.99    3.32
  -1  -2   9   22.07    3.39
  -1   2   9   22.01    3.43
   1   2  -9   19.51    2.79
   1  -2  -9   20.41    2.82
   1  -2  -9   21.52    1.56
   1  -2  -9   24.52    2.06
   1   2  -9   21.99    1.82
   1   2  -9   20.27    2.20
   1  -2  -9   21.41    2.15
   1   2  -9   23.77    2.03
  -1   2   9   23.50    2.17
  -1  -2   9   26.06    2.32
  -1  -2   9   21.23    1.91
   1  -2  -9   21.04    2.86
   1  -2  -9   20.01    1.91
   1  -2  -9   22.65    1.93
   1   2  -9   21.51    1.72
  -1   2   9   21.78    3.17
  -1   2   8 1160.15   32.05
   1   2  -8 1160.70   27.61
   1   2  -8 1048.81   28.14
   1  -2  -8 1168.10   27.99
  -1  -2   8 1136.67   33.05
  -1   2   8 1226.97   33.70
  -1   2   8 1172.29   26.80
   1  -2  -8 1143.73   27.23
   1  -2  -8 1215.47   27.97
   1   2  -8 1173.30   27.72
   1   2  -8 1190.24   28.59
   1  -2  -8 1136.68   28.38
   1   2  -8 1171.82   27.84
  -1   2   8 1195.00   28.41
  -1  -2   8 1162.89   27.83
   1   2  -8 1195.29   27.86
   1  -2  -8 1223.83   31.77
   1  -2  -8 1189.57   27.87
   1   2  -8 1188.58   31.59
   1  -2  -8 1091.58   31.09
   1  -2  -7   26.80    1.95
  -1   2   7   21.50    1.45
   1  -2  -7   21.00    1.53
   1   2  -7   22.58    1.74
   1   2  -7   19.66    1.68
   1  -2  -7   22.52    1.72
  -1   2   7   23.09    3.15
  -1  -2   7   19.19    2.78
  -1  -2   7   19.30    1.61
   1   2  -7   20.41    1.67
  -1   2   7   22.78    1.92
   1  -2  -7   18.90    1.61
   1   2  -7   22.49    1.71
   1  -2  -7   21.93    2.61
   1   2  -7   22.36    2.63
  -1   2   6  657.70   15.68
   1  -2  -6  655.14   15.80
   1   2  -6  662.99   16.05
   1  -2  -6  663.17   16.10
  -1   2   6  662.90   19.55
   1  -2  -6  668.37   18.91
  -1  -2   6  605.46   15.95
  -1  -2   6  659.12   19.29
  -1   2   6  637.12   16.33
  -1  -2   6  641.72   16.01
   1   2  -6  685.48   18.53
   1  -2  -6  655.70   18.70
   1  -2  -6  671.01   16.02
   1   2  -6  683.25   16.04
   1  -2  -6  678.06   16.22
   1   2  -6  671.80   18.66
  -1   2   5   37.89    1.76
   1  -2  -5   40.22    1.92
   1   2  -5   36.10    1.81
   1   2  -5   35.84    1.86
   1  -2  -5   35.31    1.71
   1  -2  -5   38.43    2.94
  -1   2   5   34.07    3.00
   1   2  -5   38.63    2.31
  -1  -2   5   35.11    2.08
  -1  -2   5   39.32    3.01
  -1  -2   5   35.61    1.82
  -1   2   5   38.17    2.03
   1   2  -5   37.82    2.73
   1   2  -5   38.66    1.84
   1  -2  -5   34.21    2.73
   1  -2  -5   38.59    1.88
   1   2  -5   34.08    2.69
  -1  -2   4  265.57    8.24
   1  -2  -4  247.49    8.17
  -1  -2   4  240.43    7.12
  -1   2   4  250.39    8.37
   1   2  -4  250.17    7.12
   1  -2  -4  238.49    6.04
   1   2  -4  254.69    8.00
   1  -2  -4  264.95    8.10
   1  -2  -4  252.57    6.52
   1   2  -4  254.46    6.49
   1   2  -4  271.45    7.98
   1   2  -4  237.73    6.40
   1   2  -4  249.00    6.55
   1  -2  -4  249.97    6.53
   1  -2  -3    0.40    0.65
   1   2  -3    0.19    0.59
  -1  -2   3    0.99    0.63
  -1   2   3   -0.33    0.67
   1  -2  -3    0.88    0.70
   1   2  -3    0.30    0.66
   1  -2  -2 6883.29  146.39
   1   2  -2 6572.78  145.43
  -1  -2   2 6791.56  145.59
  -1  -2   2 6884.22  146.26
   1   2  -2 6670.93  146.39
  -1   2   1  131.15    3.44
   1   2  -1  138.08    3.80
   1   2  -1  130.25    3.91
  -1  -2   1  141.70    3.89
  -1   2   1  132.97    4.05
   1   2  -1  140.86    4.01
   1  -2   0  617.68   13.83
  -1  -2   0  619.57   14.12
  -1   2   0  584.51   14.19
   1   2   0  610.65   14.23
   1   2   0  598.10   13.88
   1   2   1 1262.89   28.92
  -1  -2  -1 1306.30   28.87
  -1  -2  -1 1313.45   29.25
  -1   2  -1 1357.68   29.23
  -1   2  -1 1321.34   28.97
  -1   2  -1 1262.62   29.47
  -1  -2  -2  459.52   11.17
   1   2   2  457.29   11.49
  -1   2  -2  455.42   11.45
  -1   2  -2  472.14   11.19
  -1   2  -2  464.80   11.81
  -1   2  -3    2.01    0.62
   1   2   3    1.03    0.68
  -1   2  -4  687.75   16.08
  -1  -2  -4  703.99   16.08
  -1   2  -4  642.70   17.08
  -1  -2  -4  704.48   16.21
  -1  -2  -4  683.42   17.59
  -1  -2  -4  722.77   16.40
  -1  -2  -4  681.14   16.16
  -1  -2  -4  707.11   16.32
  -1  -2  -4  706.22   16.45
   1  -2   4  659.87   15.79
   1  -2   4  682.50   16.52
   1   2   4  711.03   18.23
   1   2   5   57.03    2.41
  -1  -2  -5   52.86    2.63
  -1  -2  -5   58.90    2.48
  -1  -2  -5   54.84    2.61
  -1   2  -5   59.95    2.34
  -1  -2  -5   52.59    3.30
   1  -2   5   58.97    2.41
   1  -2   5   58.84    3.77
   1   2   5   55.81    3.76
  -1  -2  -5   53.68    2.36
  -1   2  -5   55.54    2.22
  -1   2  -5   58.44    2.43
   1  -2   6 1653.71   41.25
   1   2   6 1679.98   41.46
  -1  -2  -6 1674.36   37.56
  -1   2  -6 1701.61   37.59
  -1   2  -6 1616.39   37.03
   1   2   6 1643.24   37.30
  -1   2  -6 1601.25   39.34
  -1  -2  -6 1561.56   39.64
  -1  -2  -6 1687.94   38.15
  -1  -2  -6 1656.61   37.63
  -1   2  -6 1657.06   37.33
  -1   2  -6 1665.14   39.48
   1  -2   7  405.76   14.22
   1   2   7  389.43   14.07
   1   2   7  380.13    9.99
  -1   2  -7  371.72    9.84
  -1  -2  -7  391.79   10.51
  -1  -2  -7  367.36   10.89
  -1   2  -7  382.48   10.95
  -1  -2  -7  395.85   11.12
  -1  -2  -7  382.59   10.55
  -1   2  -7  377.94   10.28
  -1  -2  -7  380.81   10.37
  -1  -2  -7  380.57   12.15
  -1   2  -7  411.43   12.46
  -1   2  -7  351.54   10.16
   1  -2   8    3.38    1.70
   1   2   8    3.75    1.86
  -1  -2  -8    2.64    0.97
  -1   2  -8    4.59    1.34
  -1   2  -8    3.27    0.84
  -1  -2  -8    5.43    1.11
   1   2   8    5.05    0.80
  -1  -2  -8    4.96    1.27
  -1  -2  -8    5.04    1.19
  -1   2  -8    6.22    1.29
  -1   2  -8    5.28    1.02
   1  -2   8    3.02    0.96
  -1   2  -8    3.61    0.91
  -1  -2  -8    4.60    1.40
  -1  -2  -8    4.86    1.00
   1   2   8    5.91    1.92
  -1   2  -9  191.83    8.00
  -1  -2  -9  187.75    6.55
  -1   2  -9  193.82    7.05
  -1   2  -9  189.79    7.17
  -1  -2  -9  178.43    7.01
  -1  -2  -9  189.64    6.48
  -1  -2  -9  195.35    8.48
   1  -2   9  200.41   10.29
   1   2   9  193.78   10.12
  -1   2  -9  179.54    6.16
   1  -2   9  192.28    6.60
   1   2   9  181.79    6.88
  -1   2 -10  306.20    9.73
  -1  -2 -10  307.48    9.74
  -1   2 -10  289.83    9.55
  -1  -2 -10  297.74    8.95
   1  -2  10  300.16   13.07
  -1  -2 -10  306.39    8.72
   1   2  10  299.85    9.42
  -1   2 -10  314.50    8.74
   1  -2  10  296.11    8.88
   1   2  11    0.48    0.73
   1  -2  11    1.32    0.85
   1  -2  11    0.55    0.54
   1   2  11    1.31    0.67
  -1  -2 -11    0.62    0.80
  -1  -2 -11    1.17    0.73
  -1   2 -11    1.07    0.85
  -1  -2 -11    0.60    0.74
  -1   2 -11    0.84    0.80
   1   2  12   59.99    2.62
  -1  -2 -12   57.95    2.45
  -1   2 -12   56.91    2.58
  -1   2 -12   60.50    2.62
  -1  -2 -12   60.05    2.60
  -1   3  12   17.62    1.31
  -1  -3  12   18.54    1.43
   1   3 -12   17.20    1.40
   1  -3 -12   17.48    1.37
   1   3 -12   14.98    1.35
   1  -3 -12   19.43    1.41
  -1   3  11  103.50    4.20
  -1  -3  11  100.78    4.28
   1  -3 -11  102.77    3.98
   1   3 -11   97.15    3.88
  -1   3  11   95.97    4.13
   1   3 -11   94.47    4.26
   1  -3 -11   96.31    4.25
   1   3 -11  102.18    4.41
   1  -3 -10    6.07    1.05
   1  -3 -10    3.91    1.03
   1  -3 -10    7.27    1.43
   1   3 -10    4.41    1.30
   1   3 -10    5.51    1.07
  -1  -3  10    5.97    1.25
  -1   3  10    3.99    1.20
  -1  -3  10    5.54    0.93
   1  -3 -10    4.94    1.00
  -1   3  10    6.70    1.31
   1  -3 -10    5.32    1.06
  -1  -3  10    3.59    1.90
  -1   3  10    6.16    1.95
  -1  -3   9   14.15    2.67
  -1   3   9    9.77    2.45
   1   3  -9   15.34    2.43
   1  -3  -9   13.25    2.35
   1   3  -9   14.54    1.52
   1  -3  -9   17.06    1.75
   1  -3  -9   13.57    1.75
   1   3  -9   16.87    1.93
  -1  -3   9   13.46    1.75
  -1   3   9   13.21    1.69
  -1  -3   9   13.01    1.42
   1   3  -9   13.43    1.53
   1  -3  -9   13.68    1.62
   1  -3  -9   14.03    2.37
  -1   3   9   14.74    2.46
   1  -3  -9   13.60    1.55
   1   3  -9   13.32    1.32
  -1  -3   8    3.67    1.58
  -1   3   8    1.56    1.42
   1   3  -8    1.76    1.15
   1   3  -8    2.88    0.89
  -1   3   8    2.75    0.73
   1  -3  -8    4.86    1.09
   1  -3  -8    1.16    0.61
   1   3  -8    2.42    1.10
  -1  -3   8    2.56    1.10
   1   3  -8    2.62    0.85
  -1  -3   8    1.96    0.82
  -1   3   8    3.28    1.18
   1  -3  -8    1.79    0.89
   1  -3  -8    2.70    1.25
  -1   3   8    2.54    1.36
   1  -3  -8    1.93    0.91
   1   3  -8    2.66    1.01
   1   3  -7  961.46   24.22
  -1   3   7 1017.04   27.53
  -1   3   7 1007.88   23.54
  -1   3   7  953.55   23.18
   1  -3  -7 1032.01   24.05
   1  -3  -7 1004.68   23.51
  -1  -3   7 1027.41   28.32
  -1   3   7  998.77   28.72
   1  -3  -7 1000.79   27.68
  -1   3   7 1018.78   24.45
  -1  -3   7  994.41   23.76
   1   3  -7 1029.94   24.03
   1  -3  -7 1029.42   27.53
   1  -3  -7 1015.34   23.98
   1   3  -7 1040.56   27.44
   1   3  -6    3.83    1.20
  -1   3   6    3.70    0.75
   1   3  -6    2.60    0.75
   1   3  -6    4.33    0.79
   1  -3  -6    4.08    0.84
   1  -3  -6    4.26    0.71
   1   3  -6    4.63    0.70
   1  -3  -6    5.00    1.45
  -1  -3   6    4.10    0.85
  -1  -3   6    6.57    1.54
  -1   3   6    4.52    1.48
  -1   3   6    3.53    0.87
   1   3  -6    3.98    0.78
  -1  -3   6    3.78    0.78
   1  -3  -6    4.57    1.34
   1   3  -6    4.28    0.79
   1  -3  -6    5.95    0.89
  -1   3   6    2.40    1.11
   1   3  -5    5.76    0.88
   1   3  -5    5.44    0.79
   1   3  -5    4.56    0.71
   1  -3  -5    4.43    0.67
   1  -3  -5    6.43    0.84
  -1   3   5    7.11    1.55
   1  -3  -5    7.64    1.55
  -1  -3   5    5.45    1.27
  -1  -3   5    7.19    1.12
  -1  -3   5    5.74    0.77
  -1   3   5    5.71    0.94
   1   3  -5    4.93    0.77
   1  -3  -5    4.79    1.20
   1  -3  -5    6.25    0.82
   1   3  -5    6.27    0.80
   1   3  -5    4.66    1.19
  -1   3   4  112.81    3.58
   1   3  -4  117.06    3.69
   1  -3  -4  110.37    3.63
   1   3  -4  116.53    3.54
   1   3  -4  115.82    3.60
   1  -3  -4  114.98    3.59
   1  -3  -4  106.07    4.94
   1   3  -4  111.97    3.55
   1   3  -4  116.73    3.72
   1  -3  -4  123.99    5.25
  -1   3   4  130.17    5.44
   1  -3  -4  113.20    3.65
   1   3  -4  112.98    4.89
  -1   3   3  184.94    6.27
   1   3  -3  176.39    4.70
  -1  -3   3  193.28    5.85
  -1  -3   3  180.98    4.94
   1  -3  -3  183.98    6.28
   1   3  -3  173.85    5.96
   1  -3  -3  162.69    5.88
  -1   3   3  177.91    5.64
  -1   3   2 4858.88  106.83
   1   3  -2 4957.07  107.45
  -1  -3   2 4878.91  107.39
  -1  -3   2 4995.81  106.77
   1  -3  -2 4842.01  107.04
   1   3  -1 9235.52  197.75
   1   3  -1 9260.76  198.12
  -1   3   1 8950.40  198.11
   1   3  -1 9606.08  198.77
  -1  -3   1 9484.76  198.70
  -1   3   0  241.78    6.51
   1  -3   0  236.07    5.84
   1   3   0  232.98    6.48
   1   3   0  236.13    6.23
  -1  -3   0  228.16    6.33
   1  -3   0  234.22    6.19
  -1   3  -1   31.41    1.74
   1   3   1   27.09    1.67
  -1   3  -1   27.96    1.48
  -1   3  -1   27.53    1.51
  -1  -3  -1   28.29    1.43
  -1  -3  -1   27.56    1.63
   1   3   1   27.87    1.41
  -1   3  -2    4.43    0.93
  -1  -3  -2    4.41    0.78
   1   3   2    5.08    0.86
   1   3   2    3.93    0.89
  -1   3  -2    4.81    0.76
  -1   3  -2    5.20    0.80
   1   3   3  295.43    8.72
   1  -3   3  288.98    8.27
  -1   3  -3  292.00    8.28
   1   3   3  310.66    9.23
  -1  -3  -4  365.99    9.31
  -1   3  -4  378.18   10.52
  -1  -3  -4  378.12    9.45
  -1  -3  -4  375.30    9.66
  -1  -3  -4  363.57    9.44
  -1  -3  -4  389.36    9.64
  -1  -3  -4  385.49    9.64
   1  -3   4  366.58    9.38
   1   3   4  397.10   11.37
   1  -3   4  379.93   10.23
  -1  -3  -5 1778.83   39.79
  -1   3  -5 1754.86   39.58
   1   3   5 1752.56   42.76
   1  -3   5 1720.37   40.36
  -1  -3  -5 1849.05   40.15
  -1  -3  -5 1774.62   39.94
  -1  -3  -5 1816.76   40.27
  -1  -3  -5 1774.84   42.03
  -1   3  -5 1763.16   39.86
   1   3   5 1749.10   39.91
   1   3   6 2017.17   47.56
   1   3   6 1864.22   42.92
  -1   3  -6 1915.60   42.64
  -1  -3  -6 1965.36   42.99
   1  -3   6 1943.71   46.92
   1  -3   6 1762.22   42.58
   1   3   6 1880.79   46.85
  -1  -3  -6 1940.64   43.57
  -1  -3  -6 1870.70   43.46
  -1  -3  -6 1944.57   45.72
  -1   3  -6 1852.58   42.67
  -1  -3  -6 1990.14   43.45
  -1  -3  -6 1935.75   43.12
  -1  -3  -6 1934.06   43.63
  -1   3  -6 1953.46   45.12
  -1   3  -6 1879.18   43.35
   1   3   7   13.68    2.55
  -1  -3  -7    7.43    0.96
   1   3   7    8.34    2.04
   1  -3   7   13.03    2.37
   1   3   7    9.98    1.17
  -1  -3  -7    9.45    1.24
  -1   3  -7    9.23    1.02
  -1   3  -7    9.52    1.38
  -1  -3  -7    8.11    1.35
  -1  -3  -7    7.18    1.24
  -1  -3  -7    8.20    1.19
  -1   3  -7    7.67    1.04
  -1  -3  -7    7.70    1.09
  -1   3  -7    7.91    1.15
  -1   3  -7   10.15    1.63
   1   3   8  144.75    8.48
  -1  -3  -8  141.09    4.88
   1  -3   8  155.30    8.51
   1   3   8  132.99    8.10
   1   3   8  147.51    4.88
  -1  -3  -8  146.16    5.38
  -1   3  -8  151.41    5.96
  -1  -3  -8  148.33    5.90
   1  -3   8  140.48    5.28
  -1   3  -8  142.94    5.12
  -1  -3  -8  151.70    7.33
  -1  -3  -8  140.79    5.27
  -1   3  -8  130.91    4.97
  -1   3  -8  141.68    6.74
  -1  -3  -8  149.79    6.76
  -1   3  -9  282.76   10.49
  -1  -3  -9  287.72    8.90
  -1  -3  -9  295.17    9.49
  -1   3  -9  299.87    9.59
  -1  -3  -9  287.21    8.82
  -1  -3  -9  283.67   10.99
   1  -3   9  286.91   12.86
   1  -3   9  276.48    8.60
   1   3   9  282.63    9.39
  -1   3  -9  288.83    8.50
  -1   3 -10   89.32    3.62
  -1  -3 -10   83.70    3.59
   1   3  10   82.27    4.11
   1  -3  10   87.09    3.63
  -1  -3 -10   82.86    4.13
  -1   3 -10   87.14    4.29
  -1  -3 -10   88.19    4.29
  -1   3 -10   85.73    4.19
  -1  -3 -10   83.31    3.76
  -1  -3 -11   75.94    3.51
  -1   3 -11   80.61    3.67
  -1  -3 -11   80.39    3.67
  -1  -3 -11   79.77    3.74
  -1   3 -11   84.03    3.73
   1   3  11   81.15    3.70
   1  -3  11   88.96    3.83
   1   3  11   84.32    3.68
  -1   3 -12    7.01    0.89
  -1  -3 -12    6.53    0.84
  -1   3 -12    6.27    0.85
  -1  -3 -12    7.34    0.86
   1   4 -12   30.25    1.82
   1   4 -12   29.34    1.76
  -1   4  12   32.05    1.74
  -1  -4  12   34.30    1.86
  -1  -4  11    5.34    1.10
   1  -4 -11    7.24    1.03
  -1   4  11    4.61    1.04
   1  -4 -11    6.01    1.01
   1  -4 -11    6.10    1.18
   1   4 -11    6.18    1.23
   1   4 -11    4.73    1.04
   1  -4 -10   19.12    1.68
   1  -4 -10   19.05    1.80
   1   4 -10   19.98    2.02
   1  -4 -10   16.64    1.88
  -1   4  10   17.81    1.83
   1   4 -10   17.63    1.69
  -1   4  10   20.40    1.93
  -1  -4  10   19.76    1.98
  -1  -4  10   16.07    1.35
   1  -4 -10   21.05    1.86
  -1   4  10   16.51    2.88
  -1  -4  10   14.76    2.75
  -1   4   9   83.50    5.75
   1  -4  -9   88.99    4.12
  -1   4   9   98.52    7.08
  -1  -4   9   95.85    6.87
  -1   4   9   90.75    3.53
   1  -4  -9   93.38    4.23
   1   4  -9   87.32    3.99
   1   4  -9   91.78    4.56
   1  -4  -9   92.46    4.51
  -1   4   9   96.68    4.51
   1   4  -9   94.53    4.16
  -1  -4   9   90.66    4.46
  -1  -4   9   95.89    3.78
  -1   4   9   92.44    4.37
   1  -4  -9   93.14    6.08
   1  -4  -9   93.52    4.21
   1  -4  -9   82.95    5.69
   1   4  -9   96.23    6.15
   1   4  -8  617.40   16.33
  -1   4   8  593.14   19.32
  -1  -4   8  633.58   20.67
  -1   4   8  637.49   21.13
  -1   4   8  592.27   15.07
  -1   4   8  635.70   15.55
   1   4  -8  629.45   16.25
   1  -4  -8  611.28   16.17
   1  -4  -8  608.12   15.24
  -1  -4   8  649.79   16.61
  -1   4   8  619.32   16.64
  -1  -4   8  632.06   15.61
   1   4  -8  624.08   16.06
   1  -4  -8  616.75   16.09
   1  -4  -8  629.84   19.70
   1   4  -8  626.03   19.68
  -1   4   7    1.90    1.03
   1   4  -7    1.28    0.79
  -1  -4   7    0.93    1.13
  -1   4   7    2.71    1.61
   1  -4  -7    1.51    1.30
  -1   4   7    2.66    0.71
   1  -4  -7    1.74    0.83
  -1   4   7    1.13    0.69
   1  -4  -7    1.54    0.61
   1  -4  -7    2.34    0.94
   1   4  -7    2.12    0.75
  -1   4   7    0.76    0.81
  -1  -4   7    1.75    0.70
   1  -4  -7    1.16    0.78
   1  -4  -7    1.76    0.74
   1  -4  -7    1.64    1.00
   1   4  -7   -0.27    1.05
   1   4  -6  644.32   18.60
   1   4  -6  622.71   15.46
   1  -4  -6  656.89   15.92
   1  -4  -6  633.08   15.41
   1   4  -6  651.77   16.05
  -1  -4   6  670.80   19.16
  -1  -4   6  646.92   16.89
   1  -4  -6  655.62   19.30
  -1   4   6  637.37   19.45
  -1  -4   6  622.48   15.41
  -1   4   6  621.39   16.10
   1   4  -6  656.76   15.87
   1  -4  -6  677.27   18.83
   1  -4  -6  648.40   15.92
  -1   4   6  609.20   18.29
  -1   4   5  406.05   13.07
  -1   4   5  461.85   11.41
   1  -4  -5  454.15   11.08
   1   4  -5  446.14   11.50
   1  -4  -5  469.12   11.49
   1   4  -5  465.06   11.32
  -1  -4   5  472.58   12.73
  -1   4   5  466.22   14.26
   1  -4  -5  429.48   10.98
   1  -4  -5  454.41   14.11
  -1  -4   5  430.67   10.92
   1   4  -5  451.36   11.33
  -1   4   5  444.67   11.56
   1  -4  -5  462.55   13.79
   1  -4  -5  464.80   11.40
   1   4  -5  442.88   13.41
  -1   4   4  934.85   21.50
   1   4  -4  896.67   21.46
   1  -4  -4  940.56   21.50
   1   4  -4  946.27   21.60
   1   4  -4  933.96   21.41
  -1   4   4  910.48   21.55
   1  -4  -4  881.14   23.59
   1  -4  -4  925.66   21.38
  -1   4   4  936.08   24.02
   1  -4  -4  964.57   22.02
   1  -4  -4  952.23   24.01
  -1  -4   4  919.87   21.25
   1   4  -4 1009.62   23.63
   1   4  -3 2952.88   67.54
  -1   4   3 2882.38   67.80
  -1  -4   3 3186.18   67.22
   1  -4  -3 3016.94   67.84
  -1  -4   3 2971.68   66.07
   1   4  -3 2981.97   67.44
   1   4  -2 8099.20  174.65
  -1   4   2 8186.71  173.91
   1  -4  -2 7503.01  174.69
  -1  -4   2 8150.25  174.57
  -1  -4   2 8095.85  173.95
   1  -4  -2 7591.31  174.19
  -1   4   2 8308.88  174.81
   1   4  -2 8173.04  174.55
  -1   4   1 1803.79   42.01
   1   4  -1 1933.65   42.77
  -1  -4   1 1954.11   42.62
   1  -4  -1 1964.93   42.83
   1  -4  -1 1952.79   42.71
   1   4  -1 1816.65   42.64
  -1  -4   0    1.13    0.62
  -1   4   0    0.89    0.66
  -1   4   0    0.95    0.48
   1   4   0    1.66    0.70
   1   4   0    1.29    0.55
  -1  -4  -1 1071.13   24.68
   1  -4   1 1060.99   24.30
  -1  -4  -1 1115.22   25.23
   1   4   1 1096.09   24.63
  -1   4  -1 1027.69   25.07
   1   4   1 1043.36   25.11
  -1   4  -1 1124.82   24.68
  -1   4  -1 1077.73   24.95
   1   4   2   92.59    3.70
  -1  -4  -2  100.53    3.78
  -1  -4  -2  105.11    4.13
  -1   4  -2  103.15    4.02
  -1   4  -2  100.49    3.58
  -1   4  -2  103.67    3.83
   1   4   2  104.25    4.27
   1   4   3  789.86   20.04
  -1   4  -3  803.69   19.62
   1  -4   3  805.31   19.25
   1   4   3  793.74   19.40
  -1  -4  -3  697.17   18.49
  -1  -4  -3  831.83   19.97
   1  -4   3  721.18   18.48
  -1  -4  -3  758.30   17.21
  -1  -4  -3  796.78   18.05
  -1   4  -3  837.13   19.19
   1   4   4  861.87   22.09
   1   4   4  810.93   19.49
  -1  -4  -4  841.78   19.22
  -1   4  -4  815.62   19.20
  -1   4  -4  871.38   20.81
  -1  -4  -4  824.06   19.31
  -1  -4  -4  849.70   19.53
  -1  -4  -4  819.85   19.53
  -1  -4  -4  813.74   19.53
  -1  -4  -4  820.67   19.87
   1  -4   4  835.00   20.60
   1   4   4  852.56   21.47
   1  -4   4  811.59   19.61
   1   4   5  206.02    8.42
  -1   4  -5  199.43    5.75
  -1   4  -5  196.55    5.47
  -1  -4  -5  200.83    5.79
  -1  -4  -5  207.59    5.93
  -1  -4  -5  212.93    6.26
  -1  -4  -5  205.35    5.97
  -1  -4  -5  209.46    6.11
  -1  -4  -5  203.41    7.66
  -1   4  -5  203.17    5.75
   1   4   5  196.37    7.85
   1  -4   5  200.07    6.70
   1   4   6  626.26   19.21
   1   4   6  614.13   15.40
  -1   4  -6  593.78   15.02
  -1  -4  -6  605.93   15.21
   1   4   6  642.84   18.84
   1  -4   6  569.73   15.60
  -1  -4  -6  610.65   15.70
  -1  -4  -6  649.07   15.87
  -1  -4  -6  612.78   17.89
  -1  -4  -6  603.84   15.37
  -1  -4  -6  628.54   15.67
  -1   4  -6  627.85   17.32
  -1   4  -6  615.35   15.66
  -1  -4  -7  942.54   23.15
   1   4   7  970.44   28.45
   1  -4   7 1016.04   28.13
   1   4   7  992.40   28.05
   1   4   7  989.51   23.46
  -1  -4  -7  989.92   23.57
  -1   4  -7  967.40   23.16
  -1   4  -7  986.04   24.11
  -1  -4  -7  988.63   24.12
  -1  -4  -7  980.58   23.75
  -1   4  -7  949.92   23.46
  -1   4  -7 1013.19   26.13
   1   4   8   78.95    6.15
  -1  -4  -8   81.40    3.49
   1   4   8   85.87    6.28
   1  -4   8   89.51    6.43
   1   4   8   84.54    3.61
  -1  -4  -8   91.24    3.98
  -1   4  -8   84.84    4.24
  -1  -4  -8   92.40    4.44
   1  -4   8   89.94    3.75
  -1   4  -8   87.73    3.72
  -1  -4  -8   82.16    3.82
  -1  -4  -8   89.65    4.05
  -1  -4  -8   87.98    5.56
  -1  -4  -8   86.03    4.95
  -1   4  -8   78.03    3.65
  -1   4  -8   86.56    5.16
   1   4   9  180.72    9.84
   1  -4   9  181.41    9.74
   1   4   9  180.63    5.62
  -1  -4  -9  189.35    6.49
  -1  -4  -9  179.85    6.94
  -1   4  -9  183.71    6.91
  -1   4  -9  185.54    6.11
   1  -4   9  180.85    5.99
   1   4   9  186.05    6.87
  -1  -4  -9  185.61    6.41
  -1  -4  -9  191.42    8.57
  -1   4  -9  170.05    5.83
   1  -4  10  646.92   16.72
   1  -4  10  745.82   18.27
  -1  -4 -10  692.50   17.23
   1   4  10  713.11   18.25
  -1  -4 -10  692.48   18.04
  -1  -4 -10  714.04   18.32
  -1   4 -10  686.54   18.05
  -1   4 -10  706.57   18.32
  -1  -4 -10  684.81   17.51
  -1  -4 -10  709.78   17.64
   1   4  11    8.91    1.22
   1  -4  11    9.48    1.25
   1   4  11    8.70    1.23
  -1  -4 -11    7.63    1.22
  -1   4 -11   10.45    1.35
  -1  -4 -11    7.63    1.16
  -1  -4 -11   12.82    1.39
  -1   4 -11   11.82    1.34
  -1  -4 -11   10.75    1.13
  -1   4 -12  149.20    4.49
  -1  -4 -12  156.20    4.58
  -1  -4 -12  145.21    4.46
  -1   5  12   31.73    1.71
   1  -5 -12   34.17    1.76
   1   5 -12   31.70    1.77
   1  -5 -12   27.24    1.45
   1   5 -12   31.90    1.69
  -1  -5  11   16.13    1.55
  -1   5  11   18.12    1.54
  -1   5  11   19.30    1.70
   1  -5 -11   17.50    1.46
   1   5 -11   18.61    1.71
   1   5 -11   15.95    1.66
   1  -5 -11   17.91    1.53
   1  -5 -11   17.16    1.47
   1  -5 -11   19.99    1.61
   1  -5 -10  267.13    8.40
   1   5 -10  267.80    8.97
  -1   5  10  280.13    8.83
   1   5 -10  273.23    8.44
  -1  -5  10  296.79    8.92
   1  -5 -10  274.60    8.43
   1  -5 -10  279.70    8.31
  -1   5   9   27.07    3.11
  -1   5   9   21.87    3.45
  -1  -5   9   28.09    3.64
  -1   5   9   24.19    1.74
   1  -5  -9   24.51    2.05
   1   5  -9   24.41    2.03
   1   5  -9   25.43    2.39
  -1   5   9   23.75    2.30
   1   5  -9   26.58    2.09
  -1  -5   9   21.79    1.55
  -1  -5   9   24.49    2.21
   1  -5  -9   28.86    2.15
   1  -5  -9   23.25    3.01
   1   5  -9   21.79    2.96
   1  -5  -9   23.77    2.98
  -1   5   8    0.91    0.98
   1   5  -8    2.00    0.92
  -1  -5   8    0.37    1.34
  -1   5   8    0.40    1.51
  -1   5   8    1.00    0.55
  -1   5   8    0.11    0.69
   1  -5  -8    0.51    0.74
   1  -5  -8    1.72    0.58
  -1   5   8    0.15    0.84
  -1  -5   8    0.17    0.50
   1   5  -8    0.62    0.75
  -1  -5   8    0.14    0.83
   1  -5  -8    1.91    1.25
   1  -5  -8    0.37    0.72
   1   5  -8    1.26    1.32
  -1   5   7  604.16   18.31
   1   5  -7  584.61   15.32
   1  -5  -7  592.09   15.55
   1  -5  -7  606.04   19.28
  -1   5   7  587.97   19.67
  -1  -5   7  629.67   19.28
  -1  -5   7  562.55   15.90
  -1   5   7  608.48   15.13
  -1   5   7  574.52   14.79
   1  -5  -7  609.60   15.36
   1  -5  -7  589.42   14.55
   1   5  -7  582.68   15.44
   1   5  -7  568.99   14.57
   1  -5  -7  570.54   15.48
  -1  -5   7  588.93   14.49
  -1   5   7  570.31   15.63
   1   5  -7  630.26   15.32
  -1  -5   7  619.52   15.54
   1  -5  -7  640.19   18.85
   1  -5  -7  608.02   15.38
   1   5  -7  591.81   18.54
   1   5  -7  564.84   14.70
  -1   5   6  353.77    9.68
   1  -5  -6  344.32    9.23
   1  -5  -6  354.88    9.79
   1   5  -6  342.46    9.83
   1   5  -6  358.84    9.54
   1  -5  -6  356.54   12.88
  -1   5   6  339.28   12.83
  -1  -5   6  369.40   12.78
  -1  -5   6  361.94   11.05
  -1  -5   6  369.88    9.92
  -1   5   6  360.66   10.04
   1   5  -6  379.83    9.80
  -1  -5   6  344.08    9.04
   1  -5  -6  349.26   12.44
   1  -5  -6  354.91    9.74
   1  -5  -6  334.89    9.89
  -1   5   6  364.83   12.11
  -1   5   5    3.09    0.99
  -1   5   5    2.98    0.78
   1  -5  -5    1.30    0.58
   1   5  -5    1.53    0.69
   1   5  -5    1.24    0.71
   1  -5  -5    0.32    0.47
   1  -5  -5    3.02    1.27
  -1   5   5    4.45    1.44
   1  -5  -5    1.73    0.58
  -1  -5   5    0.96    0.78
   1   5  -5    1.80    0.65
  -1   5   5    2.74    0.79
  -1  -5   5    1.21    0.43
   1  -5  -5    0.21    0.83
   1  -5  -5    1.64    0.60
   1   5  -5    3.20    1.16
  -1   5   4  836.57   19.31
   1  -5  -4  856.12   19.28
   1   5  -4  842.78   19.39
  -1   5   4  865.08   21.97
   1  -5  -4  763.65   21.79
   1  -5  -4  759.86   18.89
  -1  -5   4  824.85   19.42
   1  -5  -4  853.24   20.20
  -1  -5   4  827.49   21.01
  -1   5   4  788.95   19.21
   1   5  -4  802.50   19.12
   1  -5  -4  827.91   19.14
   1   5  -4  862.08   21.49
  -1   5   3  776.42   18.86
   1   5  -3  811.25   18.98
   1   5  -3  829.18   18.97
   1  -5  -3  811.07   18.85
   1   5  -3  817.85   18.76
   1   5  -3  859.60   20.83
   1   5  -3  848.47   20.71
   1  -5  -3  798.96   20.00
  -1  -5   3  793.73   20.58
  -1  -5   3  782.11   19.47
  -1   5   3  852.92   20.99
   1  -5  -3  850.08   21.14
  -1   5   2  376.14    9.16
   1   5  -2  395.19   10.81
  -1   5   2  378.07   10.17
   1   5  -2  384.97   10.83
  -1  -5   2  380.19   10.78
  -1  -5   2  396.83   10.39
   1  -5  -2  388.73   10.70
  -1   5   2  387.06   10.89
   1  -5  -2  387.80   10.95
  -1   5   1   45.78    2.57
   1   5  -1   48.86    2.53
  -1   5   1   44.07    2.12
   1   5  -1   47.48    2.48
  -1   5   1   42.30    1.44
   1   5  -1   43.53    2.49
   1   5  -1   41.88    1.22
  -1   5   1   44.55    2.47
  -1  -5   1   42.72    2.49
  -1  -5   1   44.04    2.42
   1  -5  -1   39.14    2.44
   1  -5  -1   43.61    2.41
  -1   5   0    7.61    1.11
   1   5   0    8.50    1.14
  -1   5   0    8.08    0.96
   1   5   0    9.34    1.16
   1   5   0    8.07    1.17
   1  -5   0    9.93    1.22
  -1  -5   0    9.06    1.19
  -1  -5   0    8.78    1.18
   1  -5   0    8.86    1.03
  -1   5  -1 1052.02   24.35
   1   5   1 1011.86   24.28
   1  -5   1  989.26   22.51
   1   5   1 1036.37   24.71
  -1   5  -1 1048.40   23.72
   1  -5   1 1035.53   24.51
  -1  -5  -1 1055.86   23.98
  -1  -5  -1 1047.00   24.48
   1   5   1 1045.88   23.84
  -1   5  -2  470.58   12.53
  -1  -5  -2  460.89   12.58
  -1  -5  -2  480.64   12.44
   1  -5   2  456.50   10.99
   1  -5   2  479.64   12.43
   1   5   2  464.29   12.15
  -1   5  -2  449.61   12.39
  -1   5  -2  469.94   11.81
   1   5   2  451.76   12.41
   1   5   2  460.06   12.88
   1   5   3  665.06   17.66
  -1   5  -3  662.48   17.15
  -1   5  -3  646.08   15.43
  -1  -5  -3  652.67   15.16
  -1  -5  -3  653.29   16.56
   1  -5   3  621.87   17.09
  -1  -5  -3  646.54   17.49
   1   5   3  671.72   17.04
  -1  -5  -3  635.47   15.42
  -1  -5  -3  666.72   15.52
  -1  -5  -3  655.28   15.60
  -1   5  -3  695.56   16.98
   1   5   4    0.40    0.86
   1   5   4    0.57    0.60
  -1   5  -4    0.33    0.47
  -1  -5  -4    1.02    0.52
   1   5   4    0.17    0.88
  -1  -5  -4    2.10    0.74
   1  -5   4    0.10    0.43
  -1  -5  -4    0.62    0.46
  -1  -5  -4    1.14    0.63
  -1  -5  -4    0.71    0.56
  -1  -5  -4    0.37    0.54
  -1   5  -4    0.58    0.74
   1   5   5 1137.55   28.37
  -1  -5  -5 1131.00   25.72
   1  -5   5 1112.52   26.92
   1  -5   5 1002.49   24.77
   1   5   5 1064.32   25.53
  -1   5  -5 1096.02   25.19
  -1  -5  -5 1125.78   25.21
  -1   5  -5 1093.75   24.95
  -1  -5  -5 1127.53   25.28
  -1  -5  -5 1131.41   25.65
  -1  -5  -5  965.76   25.30
  -1  -5  -5 1129.49   25.65
  -1  -5  -5 1047.99   27.82
  -1  -5  -5 1066.30   25.46
   1   5   5 1097.94   28.87
   1   5   6  997.08   27.47
   1  -5   6 1012.02   24.89
  -1   5  -6  985.63   26.10
  -1   5  -6 1021.53   24.25
  -1   5  -6  994.33   23.83
  -1   5  -6  995.68   23.63
  -1  -5  -6 1024.30   23.74
  -1  -5  -6 1010.74   24.20
  -1  -5  -6  969.42   24.25
  -1  -5  -6 1017.36   24.14
  -1  -5  -6 1009.89   26.86
  -1  -5  -6  979.46   23.93
   1   5   6 1040.36   28.24
  -1  -5  -6  961.29   23.56
   1   5   7   70.41    5.60
  -1  -5  -7   66.84    3.19
   1   5   7   73.05    5.54
   1  -5   7   63.17    5.17
   1   5   7   70.23    3.43
  -1  -5  -7   76.57    3.46
  -1  -5  -7   76.33    3.76
  -1   5  -7   75.01    3.74
   1  -5   7   76.88    3.13
  -1  -5  -7   74.43    5.00
  -1  -5  -7   67.04    3.46
  -1   5  -7   79.56    4.90
  -1   5  -7   74.54    3.46
  -1  -5  -8   37.36    2.26
   1  -5   8   35.11    4.10
   1   5   8   42.80    2.51
  -1  -5  -8   40.31    2.54
  -1  -5  -8   39.77    2.80
  -1   5  -8   39.63    2.83
   1  -5   8   35.47    2.11
  -1   5  -8   38.06    2.35
  -1  -5  -8   43.24    2.68
  -1  -5  -8   37.03    2.49
  -1  -5  -8   38.38    3.74
  -1   5  -8   35.81    2.36
  -1  -5  -8   38.89    3.28
  -1   5  -8   35.45    3.34
  -1  -5  -9  220.71    6.57
   1   5   9  192.75   10.31
   1   5   9  214.41   10.57
   1  -5   9  212.23   10.68
   1   5   9  217.70    6.62
  -1  -5  -9  222.64    7.21
  -1  -5  -9  205.54    7.36
  -1   5  -9  229.89    7.79
  -1  -5  -9  222.66    7.72
   1   5   9  228.55    7.86
  -1   5  -9  214.13    6.82
  -1  -5  -9  217.12    7.19
  -1  -5  -9  218.69    9.44
  -1   5  -9  199.28    6.66
   1   5  10  160.14    6.07
  -1   5 -10  161.97    6.16
  -1  -5 -10  168.93    6.26
  -1   5 -10  147.68    5.78
  -1  -5 -10  161.45    5.94
  -1  -5 -10  165.27    5.67
  -1  -5 -10  161.45    5.67
   1   5  11  396.30   10.55
   1  -5  11  389.75   10.31
  -1  -5 -11  369.67    9.98
  -1   5 -11  377.17   10.24
  -1  -5 -11  361.14   10.37
  -1  -5 -12   13.09    0.95
  -1  -5 -12   15.91    1.12
   1   6 -12   11.66    0.99
   1  -6 -12   11.56    0.98
  -1   6  11   15.52    1.51
   1  -6 -11   16.34    1.37
   1   6 -11   18.79    1.73
   1  -6 -11   18.65    1.50
   1  -6 -11   15.52    1.31
   1   6 -11   16.13    1.54
   1  -6 -11   19.64    1.50
   1  -6 -11   15.95    1.40
  -1   6  10   13.15    1.16
   1  -6 -10   12.18    1.48
   1   6 -10   14.14    1.69
   1  -6 -10   13.65    1.59
  -1   6  10   15.44    1.71
  -1   6  10   16.75    1.58
   1  -6 -10   14.64    1.54
   1  -6 -10   13.56    1.49
  -1   6   9  395.98   16.05
  -1  -6   9  405.22   15.80
  -1   6   9  405.83   11.09
   1  -6  -9  401.50   11.74
   1   6  -9  410.81   11.76
   1   6  -9  418.51   12.33
   1  -6  -9  430.79   12.06
  -1   6   9  422.41   12.16
  -1   6   9  418.89   11.70
   1   6  -9  406.54   11.66
   1  -6  -9  438.27   15.33
   1  -6  -9  404.93   11.63
   1   6  -9  399.25   15.02
  -1   6   8   13.34    2.20
   1  -6  -8   15.21    1.71
   1   6  -8   12.15    1.49
  -1  -6   8   10.73    2.30
  -1   6   8   14.91    2.81
  -1   6   8   13.99    1.37
  -1   6   8   14.85    1.55
   1  -6  -8   12.85    1.56
   1  -6  -8   12.90    1.62
  -1   6   8   16.04    1.83
   1   6  -8   16.61    1.65
   1  -6  -8   13.16    1.52
   1  -6  -8   15.10    2.53
   1   6  -8   11.43    1.24
   1   6  -8   11.10    2.24
   1   6  -7  152.48    5.38
   1  -6  -7  147.27    5.57
  -1   6   7  133.02    7.01
  -1  -6   7  144.55    6.12
  -1   6   7  167.67    8.70
  -1  -6   7  150.02    7.94
   1  -6  -7  154.24    8.22
  -1   6   7  142.72    5.09
   1   6  -7  140.61    5.47
   1  -6  -7  143.17    4.72
   1   6  -7  141.72    4.97
   1  -6  -7  146.98    5.41
   1  -6  -7  141.56    5.40
   1   6  -7  142.14    5.26
  -1   6   7  152.34    5.74
   1  -6  -7  147.45    5.33
   1  -6  -7  143.04    7.56
   1   6  -7  157.43    7.81
   1   6  -7  136.92    4.97
   1  -6  -6  254.82    7.93
   1   6  -6  248.74    7.47
  -1   6   6  266.38    9.85
  -1  -6   6  270.71    9.30
  -1   6   6  259.48   10.78
  -1  -6   6  259.98   10.37
   1  -6  -6  266.74   10.76
  -1   6   6  237.18    7.45
  -1   6   6  264.88    7.70
   1   6  -6  256.00    7.57
   1  -6  -6  255.88    7.15
   1   6  -6  244.82    7.88
   1  -6  -6  254.41    7.74
   1  -6  -6  254.84    7.68
  -1   6   6  247.41    7.86
   1   6  -6  260.43    7.67
   1  -6  -6  292.67    7.85
   1  -6  -6  256.22   10.26
   1   6  -6  268.91   10.22
   1   6  -6  242.04    7.38
  -1   6   5 2345.03   54.11
  -1   6   5 2360.65   51.81
   1   6  -5 2324.68   51.95
   1   6  -5 2367.16   51.79
   1  -6  -5 2240.90   51.70
   1  -6  -5 2184.09   52.31
  -1   6   5 2314.58   55.50
  -1  -6   5 2229.01   51.14
  -1  -6   5 2388.76   54.05
   1  -6  -5 2306.80   55.44
   1   6  -5 2280.71   51.62
  -1   6   5 2318.70   51.81
  -1  -6   5 2292.58   51.54
   1  -6  -5 2369.88   55.06
   1  -6  -5 2386.68   51.65
   1   6  -5 2348.28   54.90
  -1   6   4   66.98    2.83
   1   6  -4   66.15    2.86
   1   6  -4   66.30    2.87
   1  -6  -4   65.64    2.76
  -1  -6   4   60.86    2.95
  -1   6   4   68.69    4.17
   1  -6  -4   69.65    3.52
  -1  -6   4   70.36    3.96
   1  -6  -4   62.17    4.11
   1  -6  -4   68.26    2.74
  -1  -6   4   64.60    2.58
   1   6  -4   63.91    2.66
  -1   6   4   65.91    2.73
  -1   6   4   63.01    3.57
   1   6  -4   68.37    4.05
  -1   6   3 1838.68   40.93
   1   6  -3 1854.05   41.09
   1  -6  -3 1831.45   40.87
   1   6  -3 1853.44   40.98
   1  -6  -3 1917.02   43.48
   1  -6  -3 1747.30   42.42
  -1   6   3 1856.00   43.37
  -1  -6   3 1957.85   43.12
   1   6  -3 1700.15   40.66
  -1   6   3 1813.56   40.89
   1   6  -3 1904.17   43.12
   1   6  -3 1859.84   43.09
  -1   6   2  871.45   20.56
  -1   6   2  853.30   20.55
   1   6  -2  913.97   20.99
  -1  -6   2  934.32   22.07
   1  -6  -2  882.24   22.31
   1  -6  -2  909.95   22.55
  -1  -6   2  911.35   22.51
  -1   6   2  942.03   22.59
   1   6  -2  923.03   20.72
   1   6  -2  883.13   20.78
   1   6  -2  926.64   22.41
  -1   6   2  895.71   20.29
   1   6  -2  884.91   22.54
   1   6  -1   37.39    1.84
  -1   6   1   39.16    2.54
   1   6  -1   37.00    2.43
  -1   6   1   35.17    2.10
   1   6  -1   35.77    2.31
  -1   6   1   36.81    1.45
   1   6  -1   38.20    2.49
   1   6  -1   35.53    1.23
   1  -6  -1   38.69    2.36
  -1  -6   1   38.00    2.46
   1  -6  -1   38.22    2.57
  -1  -6   1   32.92    2.35
  -1   6   0  213.81    6.61
   1   6   0  223.57    7.20
  -1   6   0  215.74    7.01
   1  -6   0  212.21    7.23
  -1  -6   0  210.99    7.11
  -1  -6   0  205.13    6.86
  -1   6  -1  793.20   19.95
  -1  -6  -1  812.36   19.67
   1  -6   1  831.76   20.31
   1  -6   1  778.40   18.74
  -1  -6  -1  799.53   20.19
   1   6   1  791.25   19.93
   1   6   1  856.63   20.56
  -1   6  -1  817.01   19.25
  -1   6  -2  113.70    4.60
  -1   6  -2  108.65    3.59
   1  -6   2  106.68    4.78
   1  -6   2  118.98    4.77
   1   6   2  109.09    4.35
  -1  -6  -2  107.27    4.68
  -1  -6  -2  105.08    4.57
   1  -6   2  106.19    3.23
  -1  -6  -2  105.86    3.51
  -1   6  -2  107.95    4.57
   1   6   2  113.02    4.58
   1   6   2  108.35    4.94
   1   6   3  390.39   11.46
   1   6   3  399.05   12.07
  -1   6  -3  407.62   11.54
  -1   6  -3  384.73    9.85
   1   6   3  412.86   11.46
   1  -6   3  424.32   11.82
  -1  -6  -3  394.30    9.79
  -1  -6  -3  422.17   11.32
   1  -6   3  353.11    8.83
  -1  -6  -3  391.92    9.79
  -1  -6  -3  389.13    9.95
  -1  -6  -3  374.93    9.66
  -1   6  -3  388.56   10.50
  -1   6  -3  374.98    9.63
  -1   6  -3  416.73   11.55
   1   6   4  270.62    9.91
  -1   6  -4  282.93    7.10
   1   6   4  265.23    7.84
  -1  -6  -4  271.92    7.47
  -1   6  -4  265.70    7.60
   1  -6   4  279.10    8.47
  -1  -6  -4  277.47    8.65
   1   6   4  285.82    9.51
  -1  -6  -4  288.92    7.66
  -1  -6  -4  266.45    7.76
  -1  -6  -4  280.95    7.68
  -1   6  -4  272.20    9.18
   1  -6   5  165.71    5.66
  -1  -6  -5  186.36    6.34
   1  -6   5  186.64    7.16
   1   6   5  179.84    7.73
   1   6   5  183.38    6.02
  -1   6  -5  182.38    5.58
  -1  -6  -5  190.38    5.68
  -1  -6  -5  181.11    5.70
  -1  -6  -5  172.30    5.76
  -1  -6  -5  183.07    5.84
  -1  -6  -5  177.83    5.95
  -1  -6  -5  181.31    5.93
   1   6   5  193.38    8.41
   1   6   6  293.48   11.89
  -1  -6  -6  281.44    8.43
   1   6   6  308.59    8.94
  -1  -6  -6  307.05    8.57
  -1   6  -6  309.29   10.92
  -1   6  -6  284.54    8.61
  -1   6  -6  300.50    9.00
  -1  -6  -6  277.70    8.75
  -1  -6  -6  312.76   11.32
  -1  -6  -6  292.70    8.73
  -1  -6  -6  310.13    8.89
   1   6   6  292.47   11.42
   1  -6   6  306.52   10.04
   1  -6   7  857.00   25.38
  -1   6  -7  846.71   23.71
  -1   6  -7  823.29   20.10
  -1   6  -7  848.02   20.89
  -1  -6  -7  865.23   20.83
  -1  -6  -7  874.23   21.44
  -1  -6  -7  821.49   21.01
  -1  -6  -7  867.31   24.41
  -1  -6  -7  814.00   20.55
   1   6   7  863.95   25.75
   1   6   8   18.35    3.15
  -1  -6  -8   15.54    1.50
   1  -6   8   18.43    3.06
   1   6   8   14.56    1.59
  -1  -6  -8   17.39    1.74
  -1   6  -8   15.21    1.86
  -1  -6  -8   16.90    1.86
  -1  -6  -8   16.64    1.78
   1   6   8   19.90    2.12
  -1  -6  -8   18.16    1.71
  -1  -6  -8   14.68    1.72
  -1   6  -8   16.40    1.64
  -1   6  -8   16.11    2.37
   1   6   9  337.94   14.43
  -1  -6  -9  369.46   10.11
   1   6   9  347.62   13.69
   1  -6   9  386.46   15.23
   1   6   9  369.31   14.63
   1   6   9  379.27   10.33
   1   6   9  370.99   10.39
  -1  -6  -9  384.95   10.85
  -1   6  -9  379.91   11.33
  -1  -6  -9  355.61   10.82
  -1  -6  -9  375.07   11.34
   1   6   9  404.06   11.59
   1  -6   9  393.20   11.06
  -1  -6  -9  379.38   13.54
  -1  -6  -9  379.47   10.79
  -1   6  -9  370.04   10.41
   1  -6  10  435.25   11.88
   1   6  10  445.31   12.32
  -1  -6 -10  439.07   12.26
  -1  -6 -10  427.80   11.99
  -1   6 -10  424.10   12.18
  -1  -6 -10  420.89   11.66
  -1  -6 -10  430.71   11.68
   1  -6  11   46.98    2.35
   1   6  11   51.68    2.62
  -1  -6 -11   48.71    2.33
  -1  -6 -11   48.03    2.36
  -1  -6 -11   45.97    2.48
  -1  -6 -12   38.26    1.72
   1  -7 -12   63.42    2.30
  -1  -7  11   24.25    1.62
  -1   7  11   22.84    1.70
   1  -7 -11   20.73    1.49
   1  -7 -11   20.30    1.31
   1   7 -11   20.14    1.61
   1   7 -11   21.21    1.77
   1  -7 -11   23.01    1.57
   1  -7 -11   23.31    1.63
  -1   7  10  382.04    9.94
   1  -7 -10  382.52   10.74
   1  -7 -10  358.08   10.32
   1   7 -10  403.89   11.35
   1  -7 -10  378.98   10.70
  -1  -7  10  404.81   10.83
  -1   7  10  398.25   11.15
   1  -7 -10  386.58   10.72
   1  -7 -10  369.81   10.47
   1  -7  -9  123.89    5.19
  -1   7   9  129.08    8.20
  -1  -7   9  131.77    8.00
  -1   7   9  129.59    4.53
  -1   7   9  138.43    4.94
   1  -7  -9  131.65    5.20
   1   7  -9  137.83    5.74
   1  -7  -9  136.46    5.35
  -1  -7   9  137.98    5.36
  -1   7   9  135.92    5.61
  -1   7   9  146.04    5.17
   1  -7  -9  135.34    5.22
   1  -7  -9  143.83    7.70
   1   7  -9  126.44    7.43
  -1   7   8   11.43    2.04
   1   7  -8   11.90    1.41
   1  -7  -8   11.53    1.58
  -1  -7   8    8.49    2.29
  -1   7   8    8.88    2.18
  -1   7   8   13.52    1.41
   1   7  -8    9.33    1.10
   1  -7  -8   12.37    1.51
   1  -7  -8   11.01    1.49
   1   7  -8   11.40    1.41
  -1   7   8   10.90    1.37
  -1  -7   8   11.24    1.49
  -1   7   8   11.34    1.67
   1  -7  -8   10.88    1.44
   1  -7  -8   10.49    2.34
   1   7  -8    9.61    1.22
   1   7  -8   13.97    2.47
  -1   7   7    3.55    1.33
   1   7  -7    2.39    0.77
   1  -7  -7    3.19    1.06
  -1   7   7    0.73    1.39
   1  -7  -7    2.54    1.60
  -1  -7   7    4.40    1.24
  -1  -7   7    2.64    1.53
  -1   7   7    3.28    0.95
   1   7  -7    3.93    0.91
   1  -7  -7    2.72    0.87
  -1   7   7    3.18    0.97
   1  -7  -7    1.78    0.62
   1   7  -7    1.39    0.88
   1  -7  -7    3.45    0.96
  -1   7   7    3.27    1.05
  -1  -7   7    1.79    0.88
   1   7  -7    2.79    0.87
   1  -7  -7    3.18    1.61
   1  -7  -7    2.16    0.85
   1   7  -7    4.04    0.96
   1   7  -7    1.90    1.28
  -1   7   6  668.63   19.57
   1  -7  -6  678.20   17.41
   1   7  -6  664.99   16.74
  -1   7   6  639.56   17.98
  -1  -7   6  685.48   19.33
  -1   7   6  671.67   21.02
   1  -7  -6  665.46   21.27
  -1   7   6  682.90   17.20
   1  -7  -6  685.18   16.42
   1  -7  -6  693.23   17.15
   1   7  -6  657.05   17.02
   1   7  -6  676.66   17.44
   1  -7  -6  665.74   16.90
   1   7  -6  674.76   17.00
  -1   7   6  690.95   17.29
  -1  -7   6  709.66   17.01
   1  -7  -6  707.17   17.05
   1  -7  -6  617.23   20.38
   1   7  -6  701.98   20.68
   1   7  -6  681.27   16.96
  -1   7   5  147.79    5.52
  -1   7   5  135.09    6.30
   1  -7  -5  157.45    5.35
  -1   7   5  142.83    5.10
  -1   7   5  148.25    5.10
   1  -7  -5  149.57    5.09
   1   7  -5  153.61    5.32
   1  -7  -5  143.86    7.31
  -1   7   5  146.76    7.24
  -1  -7   5  146.46    5.01
   1  -7  -5  140.50    5.69
  -1  -7   5  146.59    4.83
   1   7  -5  151.35    5.06
  -1   7   5  148.90    5.09
   1  -7  -5  138.90    6.91
   1  -7  -5  149.94    4.99
   1   7  -5  164.33    7.30
  -1   7   4   29.44    1.52
  -1   7   4   28.21    1.87
   1   7  -4   25.94    1.53
   1  -7  -4   28.81    1.81
   1   7  -4   27.81    1.89
   1   7  -4   29.58    1.91
  -1   7   4   27.96    2.81
   1  -7  -4   32.66    3.03
  -1  -7   4   32.33    2.21
   1  -7  -4   27.45    2.38
   1  -7  -4   29.34    1.85
  -1  -7   4   32.20    2.76
  -1  -7   4   28.64    1.61
   1  -7  -4   27.91    1.47
   1   7  -4   24.53    2.54
  -1   7   4   25.73    2.34
  -1   7   4   28.16    1.86
   1   7  -3 1839.86   42.88
  -1   7   3 1750.16   40.21
   1   7  -3 1767.07   40.27
  -1   7   3 1793.81   40.45
  -1   7   3 1763.71   40.06
  -1   7   3 1782.89   40.46
   1   7  -3 1857.44   40.67
   1  -7  -3 1806.29   40.47
   1   7  -3 1812.43   40.69
   1  -7  -3 1792.04   41.38
  -1  -7   3 1847.35   42.93
  -1   7   3 1870.55   43.16
   1  -7  -3 1768.72   43.14
   1  -7  -3 1819.12   42.48
  -1   7   3 1765.61   40.08
   1  -7  -3 1869.55   40.20
   1   7  -3 1814.72   43.10
   1   7  -2 1136.34   26.01
  -1   7   2 1118.64   25.87
   1   7  -2 1196.29   26.46
  -1   7   2 1128.32   25.93
   1   7  -2 1120.58   26.17
   1   7  -2 1164.40   26.09
   1  -7  -2 1098.55   28.04
   1  -7  -2 1124.66   28.01
  -1   7   2 1179.71   28.09
  -1  -7   2 1159.17   27.70
  -1  -7   2 1115.54   28.12
   1   7  -2 1159.64   27.95
  -1   7   2 1106.23   25.46
   1   7  -2 1101.76   28.16
  -1   7   1    3.59    1.11
   1   7  -1    5.32    0.87
  -1   7   1    3.22    0.69
   1   7  -1    4.71    0.78
  -1   7   1    2.81    0.63
   1   7  -1    3.30    0.66
   1   7  -1    3.52    0.74
  -1  -7   1    3.10    1.05
   1  -7  -1    3.41    1.03
  -1  -7   1    2.57    1.02
  -1  -7   1    3.34    0.69
   1   7  -1    3.72    1.00
  -1   7   1    4.80    0.58
   1   7  -1    3.29    0.94
  -1   7   1    3.55    0.84
   1   7  -1    3.88    0.42
   1   7  -1    2.52    0.89
   1   7   0  112.48    3.84
  -1   7   0  122.56    4.92
  -1   7   0  114.84    3.58
  -1   7   0  124.43    3.81
   1  -7   0  120.18    5.17
   1  -7   0  103.66    4.19
  -1  -7   0  115.66    5.02
  -1  -7   0  116.56    4.91
  -1  -7   0  118.61    3.78
  -1   7   0  115.89    3.75
   1   7   0  115.81    4.69
  -1   7   0  113.23    4.51
   1   7   0  121.86    5.06
  -1   7   0  112.04    3.76
   1   7   0  119.38    3.76
  -1   7  -1   44.22    2.77
   1   7   1   36.70    1.95
  -1   7  -1   41.91    1.96
  -1   7  -1   43.83    2.04
  -1  -7  -1   43.37    1.99
   1  -7   1   42.86    2.08
   1  -7   1   45.68    3.00
  -1  -7  -1   40.64    2.58
  -1  -7  -1   44.60    2.92
  -1   7  -1   45.08    2.04
   1   7   1   39.67    2.59
   1   7   1   44.09    2.97
   1   7   2   77.76    4.27
   1   7   2   67.42    3.72
  -1   7  -2   77.17    2.80
  -1   7  -2   78.81    3.88
  -1   7  -2   75.21    2.95
   1  -7   2   74.30    3.93
  -1  -7  -2   82.37    4.11
   1   7   2   75.09    3.71
   1  -7   2   72.49    2.41
   1  -7   2   76.29    4.13
  -1  -7  -2   77.22    2.89
  -1  -7  -2   75.01    2.75
  -1   7  -2   73.73    3.23
  -1   7  -2   77.42    2.89
  -1   7  -2   71.35    3.87
   1   7   3   16.29    2.08
   1   7   3   18.19    1.51
  -1   7  -3   19.70    2.03
  -1   7  -3   18.76    1.27
   1   7   3   18.52    1.35
  -1   7  -3   18.05    1.42
  -1  -7  -3   19.57    1.95
   1   7   3   21.82    2.07
  -1  -7  -3   20.67    1.51
   1  -7   3   15.89    1.95
  -1  -7  -3   18.62    1.37
  -1  -7  -3   22.66    1.40
  -1  -7  -3   18.38    1.42
  -1  -7  -3   17.41    1.30
  -1   7  -3   17.41    1.53
  -1   7  -3   14.49    1.84
   1   7   4  121.90    6.17
   1   7   4  109.65    5.46
   1  -7   4  113.83    5.62
  -1  -7  -4  124.79    5.29
   1  -7   4  118.48    5.06
  -1   7  -4  117.81    3.77
   1   7   4  117.45    3.88
   1   7   4  121.90    4.49
  -1  -7  -4  124.74    4.14
  -1  -7  -4  122.78    4.21
  -1  -7  -4  109.07    4.09
  -1  -7  -4  125.29    4.43
  -1   7  -4  117.35    4.09
  -1   7  -4  120.37    5.63
   1   7   5  265.97   10.47
   1   7   5  242.60    9.55
   1   7   5  261.04    7.97
  -1   7  -5  259.19    7.51
  -1  -7  -5  265.24    7.46
   1  -7   5  245.92    7.87
  -1  -7  -5  257.94    8.44
   1  -7   5  251.19    9.35
  -1  -7  -5  255.10    7.67
  -1  -7  -5  253.79    7.78
  -1   7  -5  260.30    7.73
  -1   7  -5  253.49    7.77
  -1   7  -5  252.69    7.38
   1   7   6  900.43   25.77
   1   7   6  842.16   24.23
   1   7   6  899.12   21.71
  -1  -7  -6  864.04   21.12
   1  -7   6  838.61   23.14
  -1  -7  -6  854.60   21.05
  -1  -7  -6  880.21   21.45
  -1  -7  -6  860.63   21.36
  -1  -7  -6  843.42   24.58
  -1   7  -6  896.41   20.92
  -1   7  -6  863.61   24.10
  -1   7  -6  862.16   21.67
  -1  -7  -7  211.35    7.02
   1   7   7  225.62    9.77
   1  -7   7  208.54   10.52
   1   7   7  207.92    7.29
  -1  -7  -7  212.66    7.08
  -1  -7  -7  220.86    7.16
  -1  -7  -7  229.57    7.43
  -1  -7  -7  216.51    9.78
  -1   7  -7  227.43    6.75
  -1   7  -7  224.93    7.30
  -1   7  -7  214.41    9.37
  -1  -7  -8    8.84    1.21
   1   7   8    3.84    1.53
   1   7   8    6.31    1.96
   1   7   8    5.09    1.77
   1  -7   8    6.97    2.08
   1   7   8    9.26    1.31
  -1  -7  -8    7.10    1.21
  -1  -7  -8    6.67    1.36
  -1  -7  -8    5.48    1.08
  -1   7  -8    6.64    1.38
   1   7   8    7.26    1.38
   1  -7   8    8.42    1.27
  -1  -7  -8    6.73    1.27
  -1   7  -8    6.00    1.59
  -1   7  -8    8.79    1.29
   1   7   9  289.06   12.50
  -1  -7  -9  282.19    8.31
   1   7   9  291.27   12.32
   1  -7   9  290.21   12.82
   1   7   9  297.11    8.61
   1   7   9  289.17    8.65
  -1  -7  -9  296.55    8.88
  -1   7  -9  303.02    9.46
  -1  -7  -9  290.22    8.89
  -1  -7  -9  306.78    9.52
   1   7   9  306.74    9.56
   1  -7   9  305.94    9.01
  -1  -7  -9  294.64    8.92
  -1  -7  -9  291.24   11.48
  -1   7  -9  285.21    8.62
   1   7  10    7.38    0.88
  -1  -7 -10    8.28    1.14
  -1   7 -10    8.69    1.31
  -1  -7 -10    8.96    1.18
  -1  -7 -10    8.35    1.27
  -1   7 -10    7.06    1.13
  -1  -7 -10   10.55    1.24
  -1   7 -10    7.02    0.85
   1   7  10    9.25    1.37
   1  -7  10    9.58    1.19
   1   7  10    6.56    1.06
   1   7  11  128.03    4.43
  -1  -7 -11  119.08    4.08
  -1  -7 -11  129.17    4.38
  -1  -7 -11  119.80    3.90
  -1  -7 -12  122.15    3.51
  -1   8  11  174.85    5.54
   1  -8 -11  179.00    5.37
   1   8 -11  180.59    5.74
   1  -8 -11  171.39    5.41
   1  -8 -11  173.25    5.34
   1  -8 -11  181.47    5.43
  -1  -8  10    5.02    0.98
  -1   8  10    7.03    1.22
   1  -8 -10    4.56    0.78
   1   8 -10    6.10    1.19
   1  -8 -10    5.11    0.94
  -1   8  10    6.32    0.92
   1  -8 -10    4.91    1.00
   1  -8  -9  516.11   14.13
  -1   8   9  514.85   18.44
  -1   8   9  496.68   13.12
  -1   8   9  537.22   13.70
   1  -8  -9  526.20   14.01
   1  -8  -9  499.12   13.41
   1   8  -9  555.86   14.72
   1  -8  -9  520.91   13.84
  -1  -8   9  535.74   13.91
  -1   8   9  540.84   14.41
   1  -8  -9  503.31   17.44
   1  -8  -9  533.73   13.96
   1   8  -9  513.68   17.60
   1   8  -9  493.95   13.02
   1   8  -9  526.09   13.72
   1   8  -8   13.05    1.42
   1  -8  -8   16.34    1.78
  -1  -8   8   12.53    2.49
  -1   8   8   11.98    2.54
  -1   8   8   16.95    1.60
   1   8  -8   14.28    1.73
   1  -8  -8   12.41    1.53
   1   8  -8   10.95    1.21
   1  -8  -8   12.37    1.48
  -1  -8   8   13.57    1.53
  -1   8   8   12.00    1.61
  -1   8   8   16.16    1.47
   1  -8  -8   11.35    1.43
   1  -8  -8   12.01    2.32
   1  -8  -8   14.27    1.59
   1   8  -8   13.94    1.46
   1   8  -8   12.75    2.48
  -1   8   7  387.06   13.77
   1   8  -7  400.98   11.21
   1  -8  -7  412.38   11.85
  -1   8   7  401.82   15.54
  -1  -8   7  408.81   13.38
  -1  -8   7  433.12   15.28
   1  -8  -7  432.91   16.06
  -1   8   7  412.57   11.61
  -1   8   7  421.20   11.49
   1   8  -7  391.49   11.83
   1   8  -7  414.08   11.39
   1  -8  -7  394.25   10.53
   1  -8  -7  414.59   11.60
   1  -8  -7  406.06   11.35
  -1  -8   7  416.88   11.38
  -1   8   7  401.45   11.75
  -1   8   7  420.25   10.99
   1  -8  -7  391.46   14.83
   1  -8  -7  428.21   11.57
   1   8  -7  392.47   14.95
   1   8  -7  416.49   11.41
  -1   8   6  332.12   11.71
   1  -8  -6  339.00    9.89
   1   8  -6  335.71    9.22
  -1  -8   6  353.35   11.97
   1  -8  -6  328.58   13.13
  -1   8   6  321.84   12.85
  -1   8   6  328.22    9.71
   1  -8  -6  329.13    8.88
   1   8  -6  334.86    9.69
   1  -8  -6  330.41    9.58
   1   8  -6  311.91    9.86
   1  -8  -6  331.34    9.30
  -1  -8   6  322.17    9.22
  -1   8   6  318.92    9.58
   1  -8  -6  331.93   12.59
   1  -8  -6  329.69    9.45
   1   8  -6  331.37   12.68
   1   8  -6  321.09    9.45
  -1   8   5  434.81   13.94
  -1   8   5  409.89   11.85
   1  -8  -5  441.27   12.06
   1   8  -5  446.42   11.07
  -1   8   5  456.87   12.01
  -1   8   5  448.98   12.02
   1   8  -5  460.33   12.19
   1   8  -5  460.09   12.24
   1  -8  -5  433.35   11.82
   1  -8  -5  453.25   15.40
   1  -8  -5  454.58   13.24
  -1  -8   5  419.72   12.06
  -1   8   5  461.65   15.26
  -1  -8   5  453.18   11.46
   1  -8  -5  442.36   11.12
   1  -8  -5  454.63   14.84
   1   8  -5  453.65   14.93
  -1   8   4  179.86    6.18
   1   8  -4  204.40    5.92
  -1   8   4  203.32    5.76
  -1   8   4  197.23    6.25
   1   8  -4  195.66    6.39
   1  -8  -4  205.50    6.26
   1   8  -4  207.32    6.46
   1  -8  -4  198.26    8.51
  -1  -8   4  212.53    7.25
  -1   8   4  209.75    8.52
   1  -8  -4  203.65    7.74
  -1  -8   4  203.29    8.19
   1  -8  -4  192.61    6.40
  -1  -8   4  196.23    5.68
  -1   8   4  206.02    6.01
   1  -8  -4  190.56    5.54
   1   8  -4  201.24    8.38
  -1   8   4  188.77    5.95
  -1   8   4  205.15    7.71
  -1   8   3  953.40   24.16
  -1   8   3  943.17   21.97
   1   8  -3  966.97   24.94
  -1   8   3  982.37   22.58
  -1   8   3  918.42   22.56
  -1   8   3  941.70   22.19
   1   8  -3  957.26   22.39
   1  -8  -3  989.63   22.59
   1   8  -3  945.08   22.85
   1   8  -3  977.29   22.77
  -1   8   3 1012.03   25.32
   1  -8  -3  979.40   25.31
   1  -8  -3  940.70   23.61
  -1  -8   3  967.72   25.25
   1  -8  -3  960.56   24.86
  -1   8   3  957.15   22.02
   1  -8  -3  934.04   21.85
   1  -8  -3  969.24   22.20
   1   8  -3  926.58   25.23
  -1   8   2    3.39    0.78
  -1   8   2    3.87    0.75
   1   8  -2    3.57    0.78
   1   8  -2    2.27    0.65
  -1   8   2    3.34    0.70
  -1   8   2    5.24    1.32
  -1   8   2    1.61    0.95
   1  -8  -2    3.29    1.05
  -1  -8   2    3.01    1.08
  -1  -8   2    2.98    1.04
   1  -8  -2    3.53    1.18
   1   8  -2    3.56    0.79
   1   8  -2    3.03    0.75
  -1   8   2    2.32    0.45
   1   8  -2    5.73    1.42
   1   8  -1  468.09   11.97
  -1   8   1  472.47   13.81
   1   8  -1  497.43   12.41
  -1   8   1  472.65   11.81
  -1   8   1  469.98   11.72
  -1  -8   1  495.27   13.96
   1  -8  -1  501.62   14.20
  -1  -8   1  464.17   13.75
   1  -8  -1  476.08   13.57
  -1  -8   1  492.16   11.95
   1   8  -1  469.75   11.98
  -1   8   1  433.82   12.84
  -1   8   1  473.29   11.44
   1   8  -1  458.54   13.74
   1   8  -1  502.87   13.55
   1   8  -1  461.66   11.00
   1   8  -1  487.49   11.96
   1   8  -1  436.24   13.76
  -1   8   0  126.18    4.24
  -1   8   0  138.64    5.59
   1   8   0  129.94    4.40
   1   8   0  127.25    4.81
  -1   8   0  137.00    4.12
  -1  -8   0  135.65    5.63
   1  -8   0  136.47    4.93
   1  -8   0  134.39    5.84
   1  -8   0  142.67    6.05
  -1  -8   0  129.59    5.73
  -1   8   0  130.39    4.31
   1   8   0  127.42    4.26
   1  -8   0  129.21    4.05
  -1  -8   0  135.16    4.36
   1   8   0  138.84    5.42
  -1   8   0  135.01    5.25
   1   8   0  134.29    5.71
  -1   8   0  133.54    4.38
   1   8   0  139.52    4.37
  -1   8  -1   93.33    3.42
  -1   8  -1   92.73    4.48
   1   8   1   93.65    3.51
   1   8   1   90.85    3.23
  -1  -8  -1   89.65    3.37
  -1   8  -1   93.41    3.47
   1  -8   1   97.14    4.84
  -1  -8  -1  102.04    4.85
   1  -8   1  102.01    4.88
   1  -8   1   89.31    3.41
  -1  -8  -1   98.52    4.41
   1   8   1   98.27    3.41
  -1   8  -1   92.28    3.42
  -1   8  -1   92.33    3.79
   1   8   1   94.92    4.77
   1   8   2   47.54    3.38
  -1   8  -2   43.77    1.85
  -1   8  -2   47.61    3.06
   1   8   2   46.12    2.29
  -1   8  -2   41.91    2.11
   1   8   2   44.27    2.27
  -1   8  -2   46.41    2.33
  -1  -8  -2   45.14    2.75
   1  -8   2   47.39    3.41
  -1  -8  -2   46.16    3.22
   1  -8   2   39.28    1.45
  -1  -8  -2   44.38    2.19
  -1  -8  -2   44.83    2.05
  -1   8  -2   44.48    2.44
  -1   8  -2   42.42    2.19
   1   8   3  725.92   19.92
   1   8   3  697.01   18.74
  -1   8  -3  704.47   16.18
  -1   8  -3  708.85   16.67
   1   8   3  707.59   17.24
   1   8   3  695.40   16.86
  -1   8  -3  744.72   19.14
  -1   8  -3  709.54   17.12
   1  -8   3  714.09   19.62
  -1  -8  -3  696.19   17.46
  -1  -8  -3  716.96   19.05
  -1  -8  -3  697.20   16.90
  -1  -8  -3  692.39   17.03
  -1  -8  -3  690.56   16.70
  -1  -8  -3  666.56   16.50
  -1   8  -3  706.57   16.93
  -1   8  -3  664.43   17.39
  -1   8  -3  614.39   19.01
   1   8   4  240.08    8.79
   1   8   4  247.53    9.77
  -1   8  -4  232.41    8.85
  -1   8  -4  242.80    6.65
   1   8   4  228.37    7.36
   1   8   4  232.41    6.73
  -1  -8  -4  226.19    6.84
  -1   8  -4  240.41    7.20
   1  -8   4  241.76    9.17
   1  -8   4  251.55    8.52
  -1  -8  -4  232.62    8.48
  -1  -8  -4  228.16    6.92
  -1  -8  -4  251.22    7.29
  -1  -8  -4  235.92    6.95
  -1   8  -4  234.28    6.99
  -1   8  -4  235.28    9.08
   1   8   5    3.01    1.13
   1   8   5    1.19    1.05
  -1  -8  -5    2.16    0.72
   1   8   5    0.41    0.48
   1   8   5    1.00    0.91
  -1  -8  -5   -0.10    0.60
   1  -8   5    1.93    1.15
   1  -8   5    0.15    0.65
  -1  -8  -5    0.35    0.67
  -1  -8  -5    0.11    0.62
  -1  -8  -5    0.58    0.74
  -1   8  -5    0.35    0.74
  -1   8  -5    0.10    0.57
  -1   8  -5    0.91    0.82
   1   8   6    3.73    1.40
   1   8   6    2.73    1.55
   1  -8   6    4.31    1.37
   1   8   6    3.41    1.12
  -1  -8  -6    2.97    0.89
  -1  -8  -6    4.63    1.03
  -1  -8  -6    3.56    0.87
  -1  -8  -6    2.43    1.23
  -1  -8  -6    2.39    0.87
  -1   8  -6    4.15    1.46
  -1   8  -6    5.69    1.15
  -1   8  -6    6.83    1.29
  -1   8  -6    4.27    0.90
   1   8   7   81.22    5.44
   1   8   7   92.70    6.12
   1   8   7   86.72    4.12
  -1  -8  -7   86.15    3.88
  -1  -8  -7   80.80    3.67
   1  -8   7   80.10    3.61
  -1  -8  -7   83.46    5.82
  -1  -8  -7   83.31    3.98
  -1   8  -7   77.75    5.37
  -1   8  -7   84.59    3.57
   1   8   8   46.77    4.47
   1  -8   8   52.43    4.89
  -1   8  -8   49.01    4.19
  -1   8  -8   53.01    3.07
  -1  -8  -8   51.60    2.96
  -1   8  -8   63.22    3.46
  -1  -8  -8   53.98    2.96
   1   8   8   52.87    3.32
   1  -8   8   58.79    3.02
  -1  -8  -8   54.04    3.12
   1   8   8   55.30    4.40
  -1  -8  -8   54.63    2.92
   1   8   8   51.11    4.91
  -1  -8  -9  248.07    7.43
   1   8   9  247.72    7.66
   1   8   9  252.72    7.76
  -1  -8  -9  254.23    7.83
  -1  -8  -9  255.96    8.20
  -1  -8  -9  258.80    7.76
  -1   8  -9  249.63    7.81
  -1   8  -9  265.13    8.44
   1   8   9  260.78    8.43
   1  -8   9  265.58    7.77
  -1  -8  -9  245.14    7.90
  -1   8  -9  243.23    7.65
   1   8  10    1.37    0.56
  -1  -8 -10    1.30    0.62
  -1  -8 -10    3.50    0.90
  -1  -8 -10    0.67    0.62
  -1   8 -10    0.11    0.72
  -1  -8 -10    0.79    0.58
  -1   8 -10    0.79    0.56
   1  -8  10    1.23    0.60
   1   8  10    1.65    0.84
   1   8  11   10.01    1.05
  -1  -8 -11    9.91    0.94
  -1  -8 -11    8.30    0.95
   1  -9 -11   18.21    1.25
  -1   9  11   18.51    1.34
   1   9 -11   19.52    1.46
   1  -9 -11   19.40    1.30
   1  -9 -11   16.77    1.24
   1  -9 -10  433.97   11.74
   1   9 -10  439.90   12.16
  -1  -9  10  436.22   11.28
  -1   9  10  449.95   11.99
   1  -9 -10  453.03   11.75
  -1   9  10  446.90   11.24
   1  -9  -9    0.38    0.75
  -1   9   9    0.73    0.60
   1  -9  -9   -0.24    0.66
  -1   9   9    0.77    0.77
   1   9  -9    0.44    0.84
  -1   9   9    0.66    0.85
  -1  -9   9    0.62    0.66
   1  -9  -9    0.12    0.69
   1   9  -9    1.04    0.65
   1  -9  -8  210.19    7.43
  -1   9   8  232.08   10.94
  -1   9   8  220.24    7.17
  -1   9   8  204.56    6.86
   1  -9  -8  209.95    7.16
   1   9  -8  202.14    6.64
   1  -9  -8  209.27    6.83
  -1   9   8  202.24    7.26
  -1  -9   8  220.72    6.90
   1  -9  -8  235.71    7.31
   1  -9  -8  216.07   10.12
   1   9  -8  212.88    7.22
   1   9  -8  207.28    6.83
   1  -9  -7  434.93   12.48
   1   9  -7  430.23   11.65
  -1   9   7  423.61   14.31
  -1  -9   7  454.92   15.92
  -1  -9   7  446.15   14.40
  -1   9   7  451.45   16.58
  -1   9   7  455.85   12.36
   1   9  -7  441.01   12.09
   1   9  -7  436.46   12.66
   1  -9  -7  434.13   12.21
   1  -9  -7  422.32   11.69
  -1   9   7  405.56   11.09
  -1   9   7  429.39   12.26
  -1  -9   7  432.17   11.72
   1  -9  -7  422.86   15.67
   1  -9  -7  444.41   12.09
   1   9  -7  437.50   12.01
   1   9  -7  420.87   15.79
   1  -9  -6  585.44   15.67
   1   9  -6  575.86   14.86
  -1   9   6  585.65   17.78
  -1   9   6  610.48   19.62
   1  -9  -6  617.50   19.96
  -1  -9   6  612.58   18.42
  -1   9   6  584.74   15.49
  -1   9   6  618.20   15.75
   1  -9  -6  602.04   15.49
   1  -9  -6  577.98   14.52
   1   9  -6  573.09   15.86
   1  -9  -6  572.19   14.83
  -1  -9   6  593.37   14.89
   1  -9  -6  617.35   19.42
   1   9  -6  577.16   15.34
   1   9  -6  585.75   19.26
   1  -9  -5  384.49   11.22
   1   9  -5  392.33   10.41
  -1   9   5  407.62   13.12
  -1   9   5  407.04   14.30
  -1  -9   5  380.12   11.51
   1  -9  -5  415.38   12.75
   1  -9  -5  380.08   14.44
   1   9  -5  389.16   10.24
  -1   9   5  402.48   11.17
  -1   9   5  399.10   11.10
  -1   9   5  407.42   10.19
   1   9  -5  398.74   11.30
   1  -9  -5  389.45   11.01
   1   9  -5  386.81   11.32
   1  -9  -5  404.37   10.19
  -1   9   5  399.56   10.83
  -1  -9   5  411.47   10.43
   1  -9  -5  366.40   13.79
   1   9  -5  411.22   14.39
  -1   9   4  464.96   14.02
   1  -9  -4  453.56   12.23
   1  -9  -4  472.44   15.34
  -1   9   4  452.62   15.02
   1  -9  -4  444.15   14.19
  -1  -9   4  456.49   13.53
  -1  -9   4  487.33   15.23
   1  -9  -4  445.77   12.59
  -1   9   4  456.59   11.68
  -1   9   4  444.88   12.24
   1   9  -4  467.93   11.89
  -1   9   4  461.40   12.29
   1   9  -4  451.92   12.50
   1   9  -4  470.42   12.58
   1  -9  -4  463.42   12.23
   1   9  -4  462.87   12.10
   1  -9  -4  450.56   11.39
  -1  -9   4  467.31   11.42
  -1   9   4  463.60   11.76
   1  -9  -4  461.85   11.89
   1   9  -4  475.46   15.31
  -1   9   3   62.62    3.73
  -1   9   3   56.03    2.80
  -1   9   3   62.32    2.87
  -1   9   3   57.66    2.63
  -1   9   3   67.12    4.57
   1   9  -3   62.91    3.07
   1  -9  -3   60.66    2.86
   1   9  -3   59.30    2.96
   1  -9  -3   61.48    4.22
  -1  -9   3   61.99    4.24
  -1   9   3   54.87    3.97
   1  -9  -3   60.08    4.03
   1  -9  -3   54.56    3.37
  -1   9   3   62.38    2.46
   1  -9  -3   58.73    2.42
   1  -9  -3   62.34    2.60
   1   9  -3   60.27    4.34
   1   9  -2 1505.38   36.41
  -1   9   2 1363.84   32.92
  -1   9   2 1396.78   35.47
  -1   9   2 1467.61   33.97
   1   9  -2 1525.38   34.63
   1   9  -2 1536.01   34.14
  -1   9   2 1554.92   33.94
  -1   9   2 1489.18   36.98
  -1   9   2 1501.23   33.82
   1   9  -2 1508.93   34.32
  -1  -9   2 1592.15   37.15
  -1  -9   2 1574.05   36.59
   1  -9  -2 1541.54   36.99
   1  -9  -2 1435.90   33.34
   1  -9  -2 1491.55   33.29
   1   9  -2 1581.55   34.30
   1   9  -2 1478.92   36.97
   1   9  -1  254.78    7.27
   1  -9  -1  239.47    6.66
  -1  -9   1  242.83    7.17
  -1   9   1  252.51    7.10
  -1   9   1  236.32    6.71
   1   9  -1  242.35    7.21
   1   9  -1  240.16    6.52
  -1   9   1  262.18    9.09
  -1   9   1  261.53    7.04
   1   9  -1  243.49    7.59
   1  -9  -1  260.34    8.98
  -1  -9   1  255.73    9.15
  -1  -9   1  262.90    9.10
   1  -9  -1  256.18    9.29
   1  -9  -1  255.56    8.43
   1   9  -1  244.93    8.57
  -1   9   1  241.75    6.63
   1   9  -1  266.98    9.13
   1   9  -1  230.39    6.13
   1   9  -1  265.81    7.31
   1  -9   0  279.96    7.57
   1   9   0  280.25    7.83
  -1   9   0  285.01    7.88
  -1  -9   0  284.09    7.88
  -1   9   0  285.88    7.86
  -1   9   0  277.06    7.26
   1   9   0  266.60    7.45
   1   9   0  291.54    8.69
  -1   9   0  296.36    7.63
  -1   9   0  268.14    9.52
   1   9   0  269.06    7.97
   1  -9   0  299.41   10.33
  -1  -9   0  275.73    9.53
   1  -9   0  255.05    9.56
  -1  -9   0  289.59    9.94
   1  -9   0  274.28    8.50
  -1   9   0  275.35    7.93
  -1   9   0  268.13    8.52
   1   9   0  288.23    7.92
   1   9   0  296.31    9.85
  -1   9   0  309.94    9.38
   1   9   1  657.87   18.49
  -1   9  -1  654.96   15.91
  -1   9  -1  641.50   15.36
  -1   9  -1  659.45   17.81
   1   9   1  678.56   16.12
   1   9   1  650.12   17.23
  -1  -9  -1  651.72   15.90
   1   9   1  652.18   15.67
  -1   9  -1  656.58   16.02
  -1  -9  -1  668.40   17.82
   1  -9   1  626.77   15.76
   1  -9   1  655.54   18.49
  -1  -9  -1  665.47   18.35
   1  -9   1  650.18   18.55
  -1  -9  -1  624.98   15.36
   1   9   1  653.09   15.86
  -1   9  -1  654.12   16.01
  -1   9  -1  616.74   16.44
   1   9   2 1692.10   39.37
   1   9   2 1703.21   40.61
   1   9   2 1646.12   37.55
  -1   9  -2 1693.20   39.71
  -1   9  -2 1682.35   37.40
   1   9   2 1639.15   37.56
  -1   9  -2 1654.51   36.73
  -1   9  -2 1650.65   37.64
   1   9   2 1600.64   36.84
  -1  -9  -2 1629.70   38.96
  -1  -9  -2 1616.92   40.10
   1  -9   2 1623.23   40.58
   1  -9   2 1696.41   40.35
  -1  -9  -2 1604.35   37.40
  -1  -9  -2 1604.87   36.96
  -1   9  -2 1673.57   38.01
  -1   9  -2 1667.29   37.54
   1   9   3  179.17    7.20
   1   9   3  187.03    8.21
  -1  -9  -3  195.39    6.63
   1  -9   3  201.95    8.32
  -1  -9  -3  177.83    7.70
   1   9   3  193.83    5.97
  -1   9  -3  182.96    7.49
   1   9   3  188.78    6.23
  -1   9  -3  183.21    5.24
  -1   9  -3  196.72    6.20
  -1  -9  -3  169.35    5.76
  -1  -9  -3  194.97    6.06
  -1  -9  -3  187.77    5.69
  -1   9  -3  199.42    6.13
  -1   9  -3  177.89    6.21
  -1  -9  -4  213.72    6.84
   1   9   4  225.22    8.56
   1   9   4  212.65    9.39
   1   9   4  221.20    6.69
  -1   9  -4  220.22    6.53
   1   9   4  227.91    7.33
  -1   9  -4  225.60    7.14
   1  -9   4  224.98    9.29
  -1  -9  -4  233.16    8.71
   1  -9   4  222.60    8.44
  -1   9  -4  216.89    6.83
  -1  -9  -4  224.60    6.75
  -1  -9  -4  229.66    7.14
  -1   9  -4  229.92    7.15
  -1   9  -4  233.97    7.11
  -1   9  -4  238.05    9.40
   1   9   5  259.42    9.77
   1   9   5  246.08   10.78
  -1  -9  -5  249.27    7.84
   1  -9   5  248.45    8.69
   1  -9   5  266.19   10.46
   1   9   5  254.63   10.22
  -1  -9  -5  251.17    9.23
   1   9   5  248.21    7.17
   1   9   5  269.39    8.40
  -1  -9  -5  260.52    7.76
  -1  -9  -5  264.69    8.22
  -1  -9  -5  268.68    7.86
  -1   9  -5  249.50    8.02
  -1   9  -5  279.93    8.00
  -1   9  -5  264.77    8.19
   1   9   6  553.08   17.62
  -1  -9  -6  583.48   15.32
   1   9   6  594.82   18.76
   1  -9   6  613.89   18.25
   1   9   6  575.90   15.84
  -1  -9  -6  601.15   15.26
  -1  -9  -6  563.77   14.66
  -1  -9  -6  593.02   15.19
   1  -9   6  584.63   14.59
  -1  -9  -6  575.67   18.92
  -1  -9  -6  559.08   15.43
  -1  -9  -6  618.51   15.43
  -1   9  -6  544.48   18.27
  -1   9  -6  601.47   15.22
  -1   9  -6  601.26   15.68
  -1   9  -6  597.43   15.85
   1   9   7    0.55    0.96
   1   9   7    0.38    1.09
   1   9   7    0.33    1.06
   1   9   7    0.45    0.90
  -1  -9  -7    1.94    0.92
  -1  -9  -7   -0.21    0.60
   1   9   7   -0.15    0.82
   1  -9   7    2.46    0.75
  -1  -9  -7    0.68    1.25
  -1  -9  -7   -0.28    0.75
  -1   9  -7    0.22    0.59
  -1   9  -7    0.31    1.04
  -1  -9  -8   74.34    3.53
   1   9   8   78.79    5.95
   1   9   8   75.18    5.55
   1  -9   8   79.89    6.05
   1   9   8   85.17    3.98
  -1  -9  -8   78.45    3.64
  -1  -9  -8   76.81    3.43
  -1   9  -8   78.11    3.94
  -1  -9  -8   72.97    3.79
   1  -9   8   78.16    3.37
   1   9   8   81.00    4.06
  -1  -9  -8   83.50    3.91
  -1   9  -8   66.50    4.90
  -1   9  -8   79.26    3.83
  -1  -9  -9    0.19    0.56
   1   9   9    1.33    0.74
  -1  -9  -9    0.11    0.66
   1   9   9    0.44    0.68
   1  -9   9    0.69    0.62
   1   9   9    0.95    0.77
  -1  -9  -9    0.12    0.65
  -1  -9  -9    0.27    0.54
  -1   9  -9    0.52    0.81
  -1  -9  -9    0.70    0.71
  -1   9  -9    0.65    0.66
   1   9  10   55.17    2.33
   1   9  10   51.48    2.21
  -1   9 -10   55.53    2.80
  -1  -9 -10   48.27    2.10
  -1  -9 -10   61.86    2.85
  -1  -9 -10   53.55    2.61
  -1   9 -10   50.02    2.16
   1   9  10   54.94    2.82
  -1  -9 -11   18.04    1.21
   1 -10 -11  124.13    3.67
   1  10 -11  141.69    4.25
  -1  10  10   48.70    2.24
   1 -10 -10   49.23    2.45
   1  10 -10   47.81    2.64
   1 -10 -10   46.41    2.33
   1 -10 -10   50.40    2.46
   1 -10 -10   44.93    2.35
   1 -10  -9  443.99   11.89
  -1  10   9  429.70   11.09
   1 -10  -9  425.61   11.63
   1  10  -9  454.45   12.20
  -1 -10   9  417.81   10.91
   1 -10  -9  423.39   11.56
   1 -10  -8    1.84    1.04
  -1  10   8    1.08    0.75
  -1  10   8    1.30    0.90
   1 -10  -8    1.31    0.85
  -1  10   8    1.52    1.22
  -1 -10   8    1.77    1.19
  -1 -10   8    2.73    0.73
   1 -10  -8    0.35    0.99
   1  10  -8    1.28    0.77
   1  10  -8    0.67    0.71
   1 -10  -7   17.27    1.88
   1  10  -7   17.62    1.54
  -1  10   7   18.63    1.91
   1 -10  -7   21.40    1.95
   1  10  -7   20.27    1.91
  -1  10   7   21.69    3.20
  -1 -10   7   16.80    2.43
  -1 -10   7   20.03    1.61
   1 -10  -7   18.09    2.83
   1  10  -7   18.59    2.97
   1  10  -7   19.75    1.83
   1 -10  -6   76.71    3.84
  -1  10   6   72.60    4.74
   1  10  -6   76.42    3.30
  -1  10   6   79.03    3.87
  -1  10   6   72.13    3.72
   1 -10  -6   80.27    3.79
   1 -10  -6   72.61    3.07
  -1 -10   6   71.27    5.13
  -1  10   6   71.16    5.55
   1 -10  -6   68.34    5.70
  -1 -10   6   74.38    3.17
  -1  10   6   72.22    3.48
   1 -10  -6   74.29    5.63
   1  10  -6   80.48    5.90
  -1  10   5  683.44   19.78
   1  10  -5  693.81   16.91
   1 -10  -5  676.91   17.81
   1 -10  -5  696.29   19.75
  -1 -10   5  675.35   18.52
  -1  10   5  719.48   21.59
   1 -10  -5  717.49   21.95
  -1  10   5  659.84   17.78
  -1  10   5  678.32   17.85
  -1  10   5  702.89   16.78
   1  10  -5  691.42   16.88
   1  10  -5  723.36   18.11
   1 -10  -5  704.85   17.71
   1 -10  -5  696.14   16.62
  -1  10   5  709.92   17.25
  -1 -10   5  668.88   16.60
   1 -10  -5  695.34   17.35
   1 -10  -5  714.59   21.44
   1  10  -5  684.49   17.75
   1  10  -5  685.16   21.54
   1 -10  -4  130.09    4.87
   1  10  -4  118.02    4.14
  -1  10   4  132.84    6.15
   1 -10  -4  135.13    7.09
  -1  10   4  131.66    6.90
  -1 -10   4  123.61    5.88
   1 -10  -4  126.30    6.38
   1 -10  -4  116.82    5.06
  -1 -10   4  118.77    6.63
  -1  10   4  123.78    4.35
  -1  10   4  126.77    4.80
  -1  10   4  127.40    4.78
  -1  10   4  116.97    6.90
   1  10  -4  123.09    4.48
   1  10  -4  121.53    4.97
   1 -10  -4  124.99    4.77
  -1 -10   4  117.70    4.12
   1  10  -4  119.98    4.58
  -1  10   4  117.40    4.18
   1 -10  -4  118.24    4.02
   1 -10  -4  115.53    4.36
   1  10  -4  126.32    7.00
   1 -10  -3  567.88   15.98
   1 -10  -3  542.46   17.17
  -1 -10   3  521.80   16.25
   1 -10  -3  546.89   17.04
  -1 -10   3  580.78   17.54
  -1  10   3  562.53   14.36
  -1  10   3  567.52   14.48
  -1  10   3  569.34   17.83
  -1  10   3  532.33   14.05
   1  10  -3  544.96   14.72
   1 -10  -3  573.87   14.47
   1  10  -3  561.75   14.19
  -1  10   3  553.87   13.46
   1 -10  -3  560.23   13.67
   1  10  -3  530.01   17.44
   1  10  -3  575.52   14.73
  -1  10   3  573.99   16.25
   1 -10  -3  576.48   14.40
   1  10  -2  103.32    5.53
  -1  10   2  123.25    5.47
  -1  10   2  118.05    4.21
   1  10  -2  102.69    4.15
   1  10  -2  109.45    3.35
  -1  10   2  107.55    5.90
   1  10  -2  114.29    4.59
  -1  10   2  102.96    3.91
  -1  10   2  111.56    4.12
  -1 -10   2  105.96    4.25
   1  10  -2  106.72    4.29
   1 -10  -2   96.91    5.26
  -1 -10   2  114.69    5.75
   1 -10  -2  117.05    6.11
  -1 -10   2  110.22    5.95
   1 -10  -2  102.45    3.66
   1 -10  -2  106.58    3.57
   1  10  -2  112.99    4.34
   1  10  -1    2.19    0.73
   1  10  -1    2.46    0.57
  -1  10   1    2.66    0.81
  -1  10   1    3.05    1.06
   1  10  -1    1.46    0.69
   1  10  -1    3.37    0.62
   1  10  -1    2.46    0.75
  -1  10   1    2.77    0.69
   1 -10  -1    1.93    1.04
  -1 -10   1    2.02    1.14
  -1 -10   1    2.29    1.20
   1 -10  -1    1.52    0.96
   1 -10  -1    1.71    1.13
  -1 -10   1    2.71    0.83
   1 -10  -1    2.51    0.67
   1  10  -1    2.19    0.97
   1  10  -1    2.58    0.80
  -1  10   0  283.73    8.16
   1 -10   0  277.44    7.78
  -1 -10   0  292.05    8.23
   1  10   0  279.16    8.09
  -1  10   0  301.60    7.89
   1  10   0  284.63    8.35
   1  10   0  281.31    7.75
   1  10   0  285.70    7.76
  -1  10   0  284.00    8.11
  -1  10   0  293.12   10.03
   1  10   0  294.49    9.02
  -1  10   0  289.98    7.45
  -1 -10   0  268.97   10.06
   1 -10   0  285.88   10.58
  -1 -10   0  293.29   10.43
   1 -10   0  278.83   10.32
   1 -10   0  276.02    8.69
   1  10   0  282.70    8.20
  -1  10   0  279.55    8.90
   1  10   0  254.44    7.74
  -1  10   0  284.55    8.28
   1  10   0  283.41   10.20
   1  10   0  284.17    9.53
   1  10   1 1556.75   38.25
   1  10   1 1526.67   37.05
  -1 -10  -1 1519.29   37.50
  -1 -10  -1 1619.97   38.54
   1 -10   1 1567.94   38.65
   1 -10   1 1629.38   38.74
   1 -10   1 1431.94   34.76
  -1  10  -1 1532.63   35.31
  -1  10  -1 1583.89   37.71
  -1  10  -1 1582.14   34.70
   1  10   1 1572.77   37.00
   1  10   1 1582.20   35.55
   1 -10   1 1520.14   35.04
   1  10   1 1567.70   35.05
  -1  10  -1 1588.82   35.47
  -1 -10  -1 1479.20   35.26
  -1 -10  -1 1484.68   34.52
   1  10   1 1571.07   35.33
  -1  10  -1 1518.81   35.48
  -1  10  -1 1483.59   35.88
   1  10   2  668.26   18.75
   1  10   2  607.15   17.10
   1 -10   2  657.66   18.84
  -1 -10  -2  640.32   18.28
   1 -10   2  656.32   18.49
  -1 -10  -2  634.25   17.17
  -1  10  -2  622.51   14.77
  -1  10  -2  624.43   15.48
   1  10   2  614.85   15.59
   1  10   2  636.52   15.68
   1  10   2  607.81   17.52
  -1  10  -2  568.79   15.66
   1  10   2  608.17   14.95
  -1  10  -2  608.81   15.29
  -1 -10  -2  615.13   15.47
  -1 -10  -2  611.38   14.93
  -1 -10  -2  564.56   15.32
  -1  10  -2  626.44   15.94
  -1  10  -2  627.39   15.68
   1  10   3 1196.92   30.24
  -1 -10  -3 1191.78   28.21
   1  10   3 1200.00   32.04
   1  10   3 1187.41   28.64
   1  10   3 1131.00   28.20
  -1  10  -3 1210.09   27.38
  -1  10  -3 1255.73   28.73
  -1 -10  -3 1177.07   29.33
  -1 -10  -3 1228.96   31.43
   1 -10   3 1278.94   32.27
  -1  10  -3 1221.48   28.27
  -1 -10  -3 1180.45   27.82
  -1  10  -3 1218.54   28.29
  -1  10  -3 1232.58   28.53
  -1  10  -3 1218.67   28.53
   1  10   4  111.66    6.62
   1  10   4  110.46    5.64
  -1 -10  -4  115.40    4.51
   1  10   4  114.47    6.04
  -1 -10  -4  122.81    6.15
   1 -10   4  116.78    5.92
   1 -10   4  123.33    6.77
  -1  10  -4  123.97    4.35
  -1  10  -4  110.12    5.93
   1  10   4  112.70    4.78
   1  10   4  115.13    4.33
  -1  10  -4  123.05    4.83
  -1 -10  -4  115.04    4.16
  -1  10  -4  115.69    4.50
  -1 -10  -4  113.22    4.23
  -1 -10  -4  112.66    4.59
  -1  10  -4  119.09    4.74
  -1 -10  -5  303.10    9.14
   1  10   5  323.38   11.15
   1  10   5  306.62   11.68
  -1 -10  -5  306.62   10.84
   1 -10   5  309.70   10.35
   1  10   5  314.92    9.72
   1  10   5  303.40    8.51
  -1  10  -5  303.72    9.36
  -1 -10  -5  294.41    8.79
  -1 -10  -5  299.27    8.99
  -1 -10  -5  335.98    9.53
  -1 -10  -5  317.93    9.01
  -1  10  -5  316.33    9.49
  -1  10  -5  313.68    9.25
  -1  10  -5  308.40    9.47
  -1 -10  -6  332.87    9.90
   1  10   6  337.06   13.61
   1  10   6  336.36   11.82
   1  10   6  318.92   12.50
   1 -10   6  354.51   12.77
   1  10   6  345.62   10.44
  -1 -10  -6  317.15    9.60
  -1 -10  -6  329.15    9.68
   1  10   6  353.99   10.02
  -1 -10  -6  347.32    9.75
  -1 -10  -6  324.97   13.08
  -1 -10  -6  328.97   10.02
  -1  10  -6  283.35   12.26
  -1  10  -6  334.76   10.24
  -1  10  -6  328.72    9.74
  -1  10  -6  349.06   10.25
   1  10   7    1.87    1.52
  -1 -10  -7    2.28    0.92
   1  10   7    1.96    1.05
  -1 -10  -7    0.85    0.75
   1  10   7    4.56    1.62
  -1 -10  -7    2.29    0.89
  -1 -10  -7    2.46    1.42
  -1 -10  -7    1.53    0.87
  -1  10  -7    4.90    1.17
  -1  10  -7    1.95    0.73
  -1 -10  -8   11.59    1.42
   1 -10   8   17.18    2.92
   1  10   8   15.23    2.44
  -1 -10  -8   15.47    1.60
   1  10   8   14.06    2.56
   1  10   8   15.32    1.72
  -1 -10  -9  282.40    7.94
  -1 -10  -9  283.92    8.37
  -1  10  -9  273.80    8.15
   1  10   9  277.51    8.25
   1  10   9  282.60    8.25
  -1  10 -10    1.90    0.51
  -1 -10 -10    1.72    0.63
  -1 -10 -10    1.22    0.51
   1  10  10    0.99    0.54
   1  11 -11    1.45    0.46
  -1  11  10  509.63   12.69
   1 -11 -10  542.68   13.11
  -1 -11  10  544.20   13.54
   1  11 -10  544.99   13.41
   1 -11 -10  493.32   12.53
   1 -11 -10  525.65   13.01
   1 -11 -10  529.41   12.93
   1 -11  -9   13.40    1.52
  -1  11   9   18.13    1.43
  -1  11   9   19.30    1.61
   1 -11  -9   17.23    1.57
   1  11  -9   17.80    1.74
   1 -11  -9   15.38    1.37
  -1  11   9   17.33    1.54
   1 -11  -9   17.21    1.54
   1  11  -9   14.61    1.29
  -1  11   8  159.27    5.62
  -1  11   8  153.32    5.73
   1 -11  -8  158.60    5.80
   1 -11  -8  150.91    5.32
  -1  11   8  161.78    5.67
   1  11  -8  154.84    5.53
   1  11  -8  159.43    5.80
   1 -11  -8  155.55    5.92
   1 -11  -7   39.85    2.76
  -1  11   7   42.18    2.76
  -1  11   7   32.80    4.19
  -1  11   7   37.00    2.62
   1  11  -7   37.12    2.62
   1 -11  -7   35.83    2.53
  -1 -11   7   38.83    3.63
  -1 -11   7   44.83    4.27
  -1  11   7   39.55    4.29
  -1  11   7   38.85    2.48
   1 -11  -7   37.51    3.95
   1 -11  -7   35.35    2.38
   1  11  -7   34.87    4.02
  -1  11   6  142.27    6.95
   1  11  -6  146.87    5.05
   1 -11  -6  160.29    5.95
  -1  11   6  154.80    5.92
  -1  11   6  157.74    9.08
  -1  11   6  156.82    5.95
   1  11  -6  146.52    5.95
   1 -11  -6  144.37    5.67
   1 -11  -6  145.90    4.88
  -1  11   6  144.44    8.27
  -1 -11   6  166.52    8.31
  -1  11   6  155.81    5.43
   1 -11  -6  156.39    8.51
   1 -11  -6  145.44    5.40
   1  11  -6  148.61    5.75
   1  11  -6  159.55    6.10
   1  11  -6  139.85    8.30
   1 -11  -5   87.12    4.08
   1  11  -5   85.14    3.48
  -1  11   5   78.76    4.91
   1 -11  -5   86.56    6.16
   1 -11  -5   93.39    5.41
  -1 -11   5   79.69    4.51
  -1 -11   5   84.27    5.90
  -1  11   5   89.51    6.11
  -1  11   5   93.51    3.57
   1  11  -5   92.12    3.64
  -1  11   5   93.65    6.50
  -1  11   5   94.39    4.22
  -1  11   5   89.85    4.22
   1 -11  -5   90.82    4.09
   1  11  -5   88.59    4.31
   1 -11  -5   83.94    3.26
  -1  11   5   92.23    3.68
   1 -11  -5   82.05    5.79
   1 -11  -5   87.27    3.80
   1  11  -5   84.58    4.09
   1  11  -5   87.77    6.21
   1  11  -5   93.12    4.41
   1  11  -4  766.70   18.81
   1 -11  -4  801.54   19.79
  -1  11   4  771.92   21.72
   1 -11  -4  812.27   22.94
  -1 -11   4  830.33   22.10
  -1 -11   4  798.60   23.75
   1 -11  -4  762.68   20.44
   1 -11  -4  723.28   23.09
   1  11  -4  792.98   19.48
  -1  11   4  827.65   19.93
  -1  11   4  826.62   19.89
  -1  11   4  803.25   24.09
  -1  11   4  786.02   19.25
   1  11  -4  787.61   20.23
   1 -11  -4  806.55   19.84
  -1 -11   4  781.15   18.86
   1  11  -4  795.64   19.61
  -1  11   4  782.99   18.75
   1 -11  -4  758.99   18.66
   1 -11  -4  766.71   19.21
   1  11  -4  798.97   20.18
   1  11  -4  755.37   23.62
  -1 -11   3   27.12    3.21
  -1 -11   3   31.10    3.05
   1 -11  -3   28.82    2.70
   1 -11  -3   35.71    3.46
  -1  11   3   41.40    2.37
  -1  11   3   31.58    2.23
  -1  11   3   28.43    3.22
   1 -11  -3   31.31    2.23
   1  11  -3   33.49    2.41
  -1 -11   3   32.00    2.37
  -1 -11   3   29.96    1.86
   1  11  -3   33.43    2.17
   1 -11  -3   30.39    1.80
   1  11  -3   31.55    2.31
  -1  11   3   32.07    2.85
   1 -11  -3   29.13    2.09
   1  11  -3   30.14    1.80
  -1  11   2  129.56    5.98
   1 -11  -2  124.52    6.13
  -1 -11   2  138.63    7.03
   1 -11  -2  113.35    5.98
   1 -11  -2  125.01    6.78
  -1 -11   2  134.28    6.65
  -1  11   2  124.41    6.69
  -1  11   2  134.48    4.77
  -1  11   2  128.80    4.69
   1  11  -2  117.87    3.74
   1  11  -2  122.40    4.79
   1  11  -2  135.35    5.24
   1  11  -2  125.99    4.96
   1 -11  -2  111.79    4.63
  -1 -11   2  125.42    4.90
  -1 -11   2  124.27    4.27
   1 -11  -2  116.16    4.17
   1 -11  -2  116.89    3.93
   1  11  -2  126.80    4.91
   1  11  -1  109.80    3.75
  -1  11   1  109.47    4.33
  -1  11   1  110.76    5.98
  -1  11   1  102.98    3.84
   1  11  -1  106.27    3.58
   1  11  -1  109.58    4.44
  -1  11   1  112.15    4.19
   1  11  -1  112.41    4.79
  -1 -11   1  110.96    4.42
   1 -11  -1  112.69    4.00
   1  11  -1  112.80    4.46
   1 -11  -1  106.79    5.14
  -1 -11   1  110.41    6.08
   1 -11  -1  103.80    5.76
   1 -11  -1  102.69    6.10
  -1 -11   1  104.05    5.95
   1  11  -1  108.35    3.99
   1  11  -1  104.04    5.50
   1  11  -1  116.96    6.09
  -1  11   1  118.40    5.65
  -1  11   1  103.82    5.11
   1  11  -1  112.10    4.49
   1  11   0  349.45   10.77
   1  11   0  357.56    9.46
  -1  11   0  346.39    9.47
  -1  11   0  347.56    9.03
   1  11   0  353.61    9.36
  -1  11   0  363.94   12.06
  -1  11   0  368.67    9.98
   1  11   0  360.64   10.14
  -1 -11   0  355.24    9.96
   1 -11   0  348.63    9.54
   1 -11   0  358.28   10.44
   1 -11   0  363.87   12.52
  -1 -11   0  364.53   12.62
  -1 -11   0  335.83   12.11
   1 -11   0  361.80   12.81
  -1 -11   0  355.51    9.50
   1  11   0  364.19   10.06
   1  11   0  326.77    9.34
  -1  11   0  333.27   10.59
   1  11   0  350.20   12.30
   1  11   0  342.97   11.31
  -1 -11  -1  319.17    8.75
   1  11   1  338.41   11.77
   1  11   1  321.62   10.44
  -1  11  -1  325.63    8.50
   1  11   1  317.32    8.83
  -1  11  -1  306.25    9.01
   1  11   1  299.28    9.16
   1  11   1  310.80   10.32
   1  11   1  317.38    8.83
  -1  11  -1  304.50    9.14
  -1 -11  -1  307.21    9.05
   1 -11   1  308.43    8.85
  -1 -11  -1  309.25   11.66
   1 -11   1  298.87   11.57
   1 -11   1  318.86   11.82
  -1 -11  -1  301.99    8.19
  -1  11  -1  307.22    9.13
  -1  11  -1  304.26    9.46
   1  11   1  309.16    9.02
  -1 -11  -2 3582.53   78.25
   1  11   2 3604.17   82.49
   1  11   2 3574.21   80.38
  -1  11  -2 3554.45   78.44
   1  11   2 3532.69   81.04
   1  11   2 3458.36   78.61
   1  11   2 3453.81   78.46
  -1  11  -2 3592.38   77.56
   1  11   2 3441.02   77.79
  -1  11  -2 3565.73   78.83
  -1 -11  -2 3574.46   82.30
   1 -11   2 3598.43   82.46
   1 -11   2 3696.07   82.98
  -1 -11  -2 3469.51   80.57
  -1  11  -2 3546.72   78.28
  -1 -11  -2 3474.58   77.56
  -1 -11  -2 3565.88   78.34
  -1  11  -2 3560.84   78.74
  -1  11  -2 3420.59   78.70
   1  11   3    5.16    1.23
  -1 -11  -3    4.28    0.95
   1  11   3    4.45    1.65
   1 -11   3    4.81    1.51
  -1 -11  -3    2.26    0.89
   1 -11   3    3.09    1.47
  -1 -11  -3    4.33    1.45
   1  11   3    4.82    1.09
   1  11   3    6.19    1.61
  -1  11  -3    5.20    1.50
  -1  11  -3    5.16    0.75
  -1  11  -3    5.38    1.14
  -1  11  -3    4.93    0.97
  -1 -11  -3    4.27    0.78
  -1  11  -3    4.72    1.06
  -1  11  -3    4.52    0.94
  -1  11  -3    5.12    1.03
   1  11   4  314.37   10.82
  -1 -11  -4  319.28    9.30
   1  11   4  324.31   12.67
   1 -11   4  335.93   12.83
   1 -11   4  342.00   11.75
  -1 -11  -4  303.04   11.57
  -1  11  -4  330.27    9.13
  -1  11  -4  329.79   11.60
   1  11   4  334.14    9.88
   1  11   4  308.19    9.11
  -1  11  -4  317.55    9.73
  -1  11  -4  308.86    9.28
  -1 -11  -4  306.78    8.67
   1  11   4  307.20    8.68
  -1 -11  -4  310.01    9.19
  -1 -11  -4  323.03    8.86
  -1  11  -4  304.18    9.46
  -1  11  -4  306.82    9.51
   1  11   5   12.39    1.86
  -1 -11  -5    8.64    1.33
   1  11   5    7.49    1.43
   1  11   5    9.74    1.14
  -1 -11  -5    8.26    1.17
  -1 -11  -5    7.21    1.54
   1 -11   5    8.94    1.64
   1  11   5    8.80    1.18
  -1 -11  -5    7.89    1.21
  -1 -11  -5   10.80    1.47
  -1 -11  -5    8.32    1.10
  -1  11  -5    8.06    1.37
  -1  11  -5    7.17    1.34
  -1  11  -5    7.97    1.34
   1  11   6   34.58    3.94
  -1 -11  -6   43.51    2.73
   1  11   6   41.12    2.98
  -1 -11  -6   44.07    2.55
   1  11   6   36.72    3.72
   1 -11   6   38.07    3.87
  -1 -11  -6   38.20    2.46
   1  11   6   38.71    2.49
  -1 -11  -6   34.71    2.58
  -1 -11  -6   44.37    4.35
  -1  11  -6   40.52    2.63
  -1  11  -6   47.96    3.00
  -1  11  -6   40.83    2.86
  -1 -11  -7    2.91    0.97
   1  11   7    1.80    1.31
   1  11   7    3.45    1.39
   1  11   7    2.40    1.04
   1  11   7    1.99    1.07
   1  11   7    4.56    1.12
  -1 -11  -7    3.22    0.91
  -1 -11  -7    2.07    0.93
  -1 -11  -7    2.48    1.44
  -1  11  -7    2.89    0.84
  -1  11  -7    3.63    1.07
  -1  11  -8  323.18    9.42
  -1 -11  -8  311.42    9.11
   1  11   8  316.84    9.32
  -1 -11  -8  314.25    9.37
   1  11   8  319.20    9.53
   1  11   8  296.53    9.46
   1  11   9    0.49    0.64
  -1 -11  -9    1.32    0.70
  -1 -11  -9    2.24    0.71
  -1  11  -9    0.20    0.68
  -1 -11  -9    0.50    0.60
  -1  11  -9    1.05    0.66
   1  11   9    1.11    0.67
  -1 -11 -10   28.20    1.56
  -1 -11 -10   29.13    1.66
  -1 -11 -11   37.71    1.49
   1  12 -10   69.37    2.84
   1 -12 -10   68.32    2.60
   1 -12 -10   69.48    2.68
  -1 -12  10   73.18    3.00
   1 -12 -10   73.18    2.75
   1 -12  -9  305.08    8.68
  -1 -12   9  324.84    9.20
   1 -12  -9  313.60    8.63
  -1  12   9  298.38    8.16
  -1  12   9  306.91    8.56
   1 -12  -9  285.59    7.82
   1  12  -9  319.96    8.95
   1 -12  -9  309.34    8.53
   1  12  -9  289.23    8.03
   1 -12  -8    1.25    0.83
  -1  12   8    0.67    0.79
   1 -12  -8    0.94    0.75
  -1  12   8    1.93    0.87
   1 -12  -8    0.83    0.55
   1 -12  -8    1.12    0.73
   1  12  -8    1.35    0.78
   1  12  -8    0.88    0.73
  -1 -12   7   12.84    2.12
  -1 -12   7   13.37    2.39
  -1  12   7   17.02    1.78
  -1  12   7   16.13    3.01
  -1  12   7   15.69    1.76
   1 -12  -7   17.03    1.74
   1  12  -7   14.69    1.68
   1 -12  -7   13.54    1.28
  -1  12   7   16.77    1.54
   1 -12  -7   19.03    2.96
   1 -12  -7   17.27    1.58
   1 -12  -7   15.25    1.74
   1 -12  -6   11.54    1.63
  -1  12   6   16.48    3.03
  -1  12   6   14.97    1.78
  -1  12   6   12.71    1.62
   1  12  -6   13.49    1.75
   1 -12  -6   17.82    1.81
  -1 -12   6   13.43    2.47
  -1  12   6   17.90    1.54
   1 -12  -6   13.66    2.61
   1 -12  -6   16.15    1.57
   1  12  -6   19.76    3.01
   1  12  -6   15.28    1.83
   1  12  -6   15.76    1.74
   1  12  -5   21.23    1.59
  -1  12   5   22.58    2.56
   1 -12  -5   20.81    2.01
   1 -12  -5   24.59    2.83
  -1 -12   5   26.74    3.44
  -1  12   5   25.71    2.21
   1  12  -5   23.96    1.79
  -1  12   5   26.06    2.20
  -1  12   5   22.70    1.73
  -1  12   5   20.98    3.33
   1 -12  -5   25.81    2.15
   1  12  -5   27.46    2.39
  -1  12   5   25.94    1.72
   1 -12  -5   24.08    3.33
   1 -12  -5   26.53    1.98
   1  12  -5   25.35    2.32
   1  12  -5   28.20    2.36
   1  12  -4   90.87    3.64
  -1  12   4   92.40    5.33
   1 -12  -4  104.79    4.43
  -1 -12   4  100.70    5.73
   1 -12  -4  103.76    6.20
  -1 -12   4  104.82    6.68
  -1  12   4   91.96    4.30
  -1  12   4  102.73    4.12
  -1  12   4  104.19    4.42
  -1  12   4   89.59    6.39
   1  12  -4   96.26    4.15
   1 -12  -4  100.65    4.47
   1  12  -4   99.48    4.70
  -1 -12   4  101.20    4.71
  -1 -12   4  105.28    3.86
   1  12  -4   99.37    4.27
   1 -12  -4   97.14    3.60
   1 -12  -4   95.93    3.95
   1  12  -4   91.18    4.58
   1 -12  -3  744.37   21.95
  -1 -12   3  775.26   22.08
   1 -12  -3  745.14   22.74
  -1 -12   3  786.78   23.20
   1 -12  -3  773.74   21.09
  -1  12   3  748.63   19.03
  -1  12   3  727.87   18.76
  -1  12   3  729.02   22.61
   1 -12  -3  749.57   19.08
  -1 -12   3  778.67   19.46
   1  12  -3  756.18   19.48
  -1 -12   3  757.94   18.23
   1  12  -3  766.46   18.83
   1 -12  -3  720.87   18.01
   1  12  -3  727.86   18.05
   1 -12  -3  768.48   18.88
  -1  12   3  742.36   21.05
   1  12  -3  750.43   19.45
   1 -12  -2  604.95   18.85
   1 -12  -2  575.21   17.52
  -1 -12   2  606.14   18.35
  -1 -12   2  574.75   18.61
   1 -12  -2  583.03   17.26
   1  12  -2  546.80   15.46
  -1  12   2  580.55   18.34
  -1  12   2  583.00   15.07
  -1  12   2  593.83   15.02
   1  12  -2  574.28   15.27
   1 -12  -2  581.86   15.17
   1  12  -2  550.35   15.38
  -1 -12   2  567.61   15.39
  -1 -12   2  581.24   14.47
   1 -12  -2  564.20   14.34
  -1  12   2  602.66   17.23
   1  12  -2  557.17   14.23
   1  12  -2  566.34   15.49
   1 -12  -1    0.56    0.71
  -1 -12   1   -0.29    1.18
   1 -12  -1    0.27    0.92
  -1 -12   1    1.45    1.31
   1 -12  -1    1.56    1.26
  -1  12   1    0.12    0.78
  -1  12   1    0.53    1.04
   1  12  -1    0.69    0.51
  -1  12   1    0.95    0.64
   1  12  -1    0.39    0.77
   1  12  -1    0.16    0.58
  -1  12   1    2.46    0.71
   1  12  -1    1.42    0.83
   1  12  -1    0.40    0.58
  -1 -12   1    1.28    0.81
   1 -12  -1    0.85    0.61
  -1  12   1    2.03    0.88
   1 -12  -1    0.19    0.65
   1  12  -1   -0.22    0.81
   1  12  -1    2.00    1.01
  -1  12   1   -0.19    0.84
  -1 -12   0   23.70    2.98
   1 -12   0   26.71    3.03
  -1 -12   0   22.28    2.76
   1 -12   0   21.04    2.90
   1 -12   0   24.45    2.01
   1  12   0   25.44    2.12
   1  12   0   24.37    1.73
   1  12   0   26.52    2.38
   1  12   0   24.17    1.68
  -1  12   0   26.46    1.56
  -1  12   0   24.09    1.99
  -1 -12   0   27.64    2.13
   1 -12   0   24.74    1.81
  -1 -12   0   23.82    1.79
   1  12   0   23.80    2.06
  -1  12   0   22.70    2.17
   1 -12   0   23.39    1.64
   1  12   0   24.57    2.87
   1  12   0   33.19    2.88
   1  12   1 2230.65   51.78
   1  12   1 2096.24   49.58
  -1 -12  -1 2134.80   47.44
  -1 -12  -1 2094.69   51.79
   1 -12   1 2106.58   52.04
   1 -12   1 2123.78   51.98
   1  12   1 2088.83   47.39
   1  12   1 2092.64   48.12
  -1  12  -1 2145.42   47.06
   1  12   1 2147.50   49.69
  -1  12  -1 2178.56   47.93
   1 -12   1 2094.40   47.59
  -1 -12  -1 2008.67   47.33
   1  12   1 2061.63   47.48
  -1  12  -1 2123.85   48.01
   1 -12   1 2061.33   46.73
  -1 -12  -1 2059.97   47.82
  -1 -12  -1 2065.76   47.38
  -1  12  -1 2104.63   48.13
  -1  12  -1 2084.16   47.01
  -1  12  -1 1959.68   48.05
   1  12   2  125.40    5.78
   1  12   2  140.45    7.23
  -1 -12  -2  122.16    4.69
   1  12   2  123.25    4.84
   1  12   2  111.46    4.85
  -1  12  -2  121.87    4.94
  -1  12  -2  126.30    4.26
  -1  12  -2  121.45    6.33
   1  12   2  130.82    6.34
   1  12   2  121.63    4.45
  -1  12  -2  127.91    5.14
   1 -12   2  126.34    4.92
   1 -12   2  123.32    6.99
   1 -12   2  142.96    7.58
  -1 -12  -2  125.01    6.96
  -1 -12  -2  127.94    6.24
  -1  12  -2  126.29    4.78
  -1 -12  -2  127.28    4.77
  -1  12  -2  119.09    5.02
  -1  12  -2  120.04    4.85
  -1  12  -2  121.65    4.51
  -1  12  -2  126.83    5.00
   1  12   3  589.06   17.18
   1  12   3  570.95   19.21
  -1 -12  -3  607.79   15.77
  -1 -12  -3  612.04   19.21
  -1 -12  -3  585.34   17.05
   1 -12   3  642.52   19.34
   1 -12   3  646.04   20.22
  -1  12  -3  596.80   14.73
  -1  12  -3  612.91   18.37
   1  12   3  619.68   16.17
   1  12   3  610.12   18.69
   1  12   3  629.60   16.22
  -1  12  -3  624.53   16.38
  -1  12  -3  567.44   15.78
  -1 -12  -3  607.58   15.81
  -1 -12  -3  596.89   14.94
  -1  12  -3  625.44   16.21
  -1  12  -3  640.38   15.77
  -1  12  -3  620.92   16.22
  -1 -12  -4    4.14    0.98
   1  12   4    4.36    1.67
   1  12   4    6.66    1.12
  -1  12  -4    7.03    1.10
   1  12   4    5.57    1.26
   1  12   4    4.15    1.18
  -1  12  -4    5.39    1.13
  -1 -12  -4    6.97    1.67
   1 -12   4    3.53    1.83
   1 -12   4    6.56    1.57
   1  12   4    7.25    0.90
  -1 -12  -4    5.24    1.06
  -1 -12  -4    6.81    1.24
  -1 -12  -4    4.46    0.86
  -1  12  -4    5.07    1.09
  -1  12  -4    5.88    1.13
  -1  12  -4    4.87    1.22
   1  12   5    0.47    0.89
   1  12   5    1.74    1.22
   1  12   5    1.73    1.07
   1  12   5    0.61    0.69
  -1 -12  -5    1.08    0.64
  -1 -12  -5    0.27    0.98
  -1 -12  -5    0.72    0.63
   1  12   5    1.20    0.59
  -1  12  -5    2.11    1.01
   1  12   5    1.06    1.24
  -1 -12  -5    1.04    0.76
   1  12   6  100.08    6.56
  -1 -12  -6  102.77    4.39
   1  12   6   84.53    4.46
   1  12   6   91.50    6.49
   1  12   6   98.68    4.64
  -1 -12  -6   96.93    3.93
   1 -12   6   96.02    6.23
  -1 -12  -6  100.60    4.12
   1  12   6   89.59    3.90
  -1 -12  -6   96.24    4.36
  -1 -12  -6   94.02    6.47
  -1  12  -6   98.32    4.35
  -1  12  -6   96.28    4.54
  -1 -12  -7  309.17    9.44
   1  12   7  295.14   12.42
   1  12   7  337.49   10.03
   1  12   7  326.01    9.97
   1  12   7  287.21   12.78
  -1 -12  -7  317.26    9.09
   1  12   7  320.17    9.27
  -1 -12  -7  334.13    9.73
  -1 -12  -7  313.98   12.85
  -1  12  -7  316.23    9.79
  -1 -12  -8    1.03    0.75
   1  12   8    1.12    0.89
  -1 -12  -8    1.68    0.80
   1  12   8   -0.50    0.79
  -1  12  -8    1.65    0.78
  -1 -12  -8    0.38    0.65
  -1 -12  -8    0.12    0.63
  -1  12  -8    0.72    0.77
  -1 -12  -9   62.94    2.65
  -1 -12  -9   65.03    2.64
   1  12   9   61.65    2.79
  -1 -12  -9   59.29    2.79
  -1  12  -9   60.66    2.78
   1  13 -10   71.21    2.62
   1 -13 -10   77.05    2.53
   1 -13  -9    1.15    0.64
  -1  13   9    0.78    0.47
  -1  13   9    1.93    0.69
   1 -13  -9    1.70    0.62
   1  13  -9    1.80    0.69
  -1 -13   9    1.88    0.78
   1 -13  -9    1.47    0.61
   1  13  -9    0.65    0.46
   1 -13  -8   24.00    1.92
  -1  13   8   25.74    1.94
   1 -13  -8   20.47    1.69
   1  13  -8   25.95    1.91
   1  13  -8   23.18    1.80
  -1 -13   8   27.24    2.20
   1 -13  -8   24.21    1.87
   1 -13  -7  136.18    5.34
  -1 -13   7  142.46    5.79
   1 -13  -7  137.71    5.29
  -1  13   7  137.07    5.34
  -1  13   7  137.74    5.33
   1 -13  -7  134.81    4.86
   1  13  -7  124.32    5.13
   1 -13  -6   28.27    2.28
   1  13  -6   28.80    2.40
  -1 -13   6   27.61    2.50
   1 -13  -6   25.91    2.14
  -1  13   6   28.19    2.31
  -1  13   6   25.13    2.18
  -1  13   6   28.07    3.68
  -1 -13   6   30.58    3.56
   1 -13  -6   21.03    3.08
   1 -13  -6   26.48    1.94
   1  13  -6   27.44    2.36
   1  13  -6   27.04    2.27
   1 -13  -5  155.58    5.82
   1  13  -5  139.78    4.86
   1  13  -5  154.63    5.32
  -1  13   5  157.32    6.00
  -1  13   5  156.12    5.90
  -1  13   5  133.67    8.34
  -1 -13   5  158.54    6.35
   1 -13  -5  150.41    5.85
   1  13  -5  154.86    6.27
   1 -13  -5  154.50    7.67
  -1 -13   5  163.77    8.78
   1 -13  -5  139.77    8.20
   1 -13  -5  153.67    5.40
   1  13  -5  155.64    6.05
   1  13  -5  147.04    6.14
  -1  13   4   46.51    3.76
   1  13  -4   52.20    2.53
   1 -13  -4   56.47    3.21
  -1 -13   4   52.34    4.12
   1 -13  -4   53.12    4.63
  -1 -13   4   50.36    4.80
   1  13  -4   54.90    3.03
  -1  13   4   53.97    3.21
  -1  13   4   57.19    3.02
  -1  13   4   56.26    3.22
  -1  13   4   59.18    5.11
  -1 -13   4   55.07    3.48
   1 -13  -4   55.15    3.20
   1  13  -4   60.81    3.55
  -1 -13   4   55.03    2.66
   1 -13  -4   53.14    2.77
   1  13  -4   54.48    3.39
  -1 -13   3    0.30    1.17
   1 -13  -3    2.01    1.01
   1 -13  -3    0.25    0.79
  -1 -13   3   -0.36    1.15
   1 -13  -3    1.02    1.24
  -1  13   3    0.67    1.23
  -1  13   3   -0.14    0.76
   1  13  -3    0.41    0.76
   1  13  -3    0.16    0.90
  -1  13   3    0.37    0.74
   1 -13  -3    0.28    0.77
   1  13  -3    2.23    0.93
   1 -13  -3    2.39    0.66
  -1 -13   3    0.16    0.92
  -1 -13   3    0.97    0.66
   1 -13  -3    1.37    0.88
  -1  13   3    1.94    0.98
   1  13  -3    0.35    0.47
   1  13  -3    0.48    0.91
   1 -13  -2   32.97    3.13
   1 -13  -2   36.71    3.55
  -1 -13   2   41.89    4.14
  -1 -13   2   39.85    3.90
   1 -13  -2   30.80    3.62
  -1  13   2   37.03    2.48
   1  13  -2   35.88    2.57
  -1  13   2   35.70    2.51
  -1  13   2   37.50    2.31
   1 -13  -2   35.05    2.54
   1  13  -2   40.29    2.80
  -1 -13   2   34.67    2.65
  -1 -13   2   35.25    2.15
   1 -13  -2   35.20    2.10
  -1  13   2   33.94    3.19
   1  13  -2   36.37    2.08
  -1  13   2   32.15    3.03
   1  13  -2   36.84    2.75
   1 -13  -1  513.57   17.73
  -1 -13   1  497.59   17.17
  -1 -13   1  517.81   17.44
  -1  13   1  497.48   13.02
   1  13  -1  539.18   14.27
   1  13  -1  521.93   12.90
  -1  13   1  523.23   14.03
   1  13  -1  496.23   14.43
  -1  13   1  513.87   13.60
   1  13  -1  517.47   14.18
  -1 -13   1  521.81   14.12
   1  13  -1  497.86   13.37
   1 -13  -1  491.92   13.24
   1 -13  -1  527.98   13.37
   1  13  -1  504.62   15.72
  -1  13   1  485.88   15.02
   1  13  -1  529.70   14.32
   1 -13   0  421.41   15.59
  -1 -13   0  446.74   15.90
   1 -13   0  447.17   16.22
  -1 -13   0  422.94   15.31
   1  13   0  434.86   11.55
  -1  13   0  462.65   12.62
   1  13   0  448.65   11.86
   1  13   0  434.50   13.34
  -1  13   0  449.03   11.27
  -1  13   0  421.94   14.71
   1  13   0  471.29   12.82
  -1 -13   0  444.90   12.56
   1 -13   0  451.02   12.11
   1 -13   0  439.82   11.67
   1  13   0  463.03   11.98
  -1 -13   0  471.62   12.09
  -1  13   0  453.96   13.20
   1  13   0  448.97   12.76
   1  13   0  437.49   15.44
   1  13   0  433.78   13.87
   1 -13   1    1.85    0.66
  -1 -13  -1    1.11    0.72
   1  13   1    0.41    0.77
   1  13   1    0.31    1.03
  -1 -13  -1    1.40    1.10
   1 -13   1    1.70    1.37
  -1 -13  -1    1.31    1.24
   1 -13   1    1.02    1.46
  -1  13  -1    1.81    0.69
  -1  13  -1    1.31    1.03
   1  13   1    1.73    0.79
   1  13   1    0.72    0.90
  -1  13  -1    1.48    0.94
   1  13   1    1.89    0.95
  -1 -13  -1    0.58    0.72
   1  13   1    1.19    0.77
  -1 -13  -1    1.07    0.83
   1 -13   1    1.94    0.83
  -1 -13  -1    1.52    0.76
  -1  13  -1    1.72    0.75
  -1  13  -1    1.49    0.65
   1  13   2  870.34   22.99
   1  13   2  904.81   25.70
  -1 -13  -2  910.58   21.64
   1 -13   2  861.94   26.55
   1 -13   2  885.25   25.83
  -1 -13  -2  880.05   24.20
  -1 -13  -2  906.51   25.93
   1  13   2  917.52   22.11
  -1  13  -2  844.86   20.71
  -1  13  -2  889.54   21.81
  -1  13  -2  908.44   24.57
   1  13   2  850.88   21.65
   1  13   2  905.73   24.12
  -1 -13  -2  834.03   21.33
   1 -13   2  896.79   21.85
  -1  13  -2  874.09   21.67
   1 -13   2  824.19   20.43
  -1 -13  -2  870.22   21.40
  -1  13  -2  870.68   21.15
  -1  13  -2  868.81   21.85
  -1  13  -2  879.25   22.17
  -1 -13  -3   19.37    1.78
  -1 -13  -3   18.93    2.17
  -1 -13  -3   20.86    2.89
   1 -13   3   23.29    3.43
   1 -13   3   16.94    2.66
   1  13   3   19.94    1.98
  -1  13  -3   21.89    1.90
  -1  13  -3   17.92    1.32
   1  13   3   17.91    1.87
  -1  13  -3   18.98    2.55
   1  13   3   21.82    2.70
  -1 -13  -3   18.22    1.74
  -1  13  -3   21.95    1.94
  -1 -13  -3   19.26    1.81
  -1 -13  -3   17.81    1.71
  -1  13  -3   19.97    1.74
  -1  13  -3   21.69    2.09
  -1  13  -3   22.10    2.04
  -1 -13  -4  223.13    7.43
   1  13   4  222.36   10.25
   1  13   4  222.91    7.27
   1  13   4  231.27    7.82
   1  13   4  211.81    7.56
  -1  13  -4  220.70    7.19
   1  13   4  215.61    9.75
  -1  13  -4  213.88    7.33
   1 -13   4  230.62   10.79
  -1 -13  -4  216.08    9.81
   1 -13   4  224.37    9.58
  -1 -13  -4  213.77    7.17
  -1 -13  -4  235.64    7.44
  -1  13  -4  222.15    7.75
  -1  13  -4  216.20    7.65
  -1  13  -4  218.11    7.27
  -1 -13  -5  309.08    9.25
   1  13   5  300.29   12.44
  -1 -13  -5  271.42   11.01
   1  13   5  297.20    9.58
   1  13   5  291.89    8.53
   1  13   5  312.48    9.64
   1  13   5  282.65   12.02
  -1 -13  -5  282.94    8.15
  -1 -13  -5  301.61    8.89
  -1 -13  -5  301.24    9.31
  -1  13  -5  295.55    9.22
  -1  13  -5  307.79    9.62
   1  13   6  144.95    7.95
  -1 -13  -6  152.02    5.71
   1  13   6  157.79    6.08
   1  13   6  155.94    6.10
   1  13   6  138.85    7.97
  -1 -13  -6  138.43    5.29
   1 -13   6  166.67    8.39
  -1 -13  -6  147.31    4.96
  -1 -13  -6  151.00    5.77
  -1 -13  -6  157.21    8.57
  -1  13  -6  149.58    5.94
  -1  13  -6  147.79    5.61
  -1 -13  -7   22.81    1.88
  -1 -13  -7   20.81    1.71
   1  13   7   21.01    2.05
   1  13   7   20.98    2.00
  -1 -13  -7   19.39    1.48
  -1  13  -7   21.19    1.77
  -1 -13  -7   19.04    1.80
  -1  13  -7   18.68    1.90
  -1 -13  -8  458.72   12.01
  -1 -13  -8  460.18   11.84
   1  13   8  459.59   12.42
   1  13   8  466.14   12.46
  -1 -13  -8  446.01   11.51
  -1 -13  -8  479.46   12.31
  -1  13  -8  466.31   12.38
   1 -13   9   36.42    2.19
   1  13   9   35.09    1.86
   1  13   9   32.05    1.83
  -1  13  -9   31.91    1.78
  -1 -13  -9   34.67    1.90
  -1 -13 -10    4.68    0.56
  -1  14   9   60.34    2.48
   1 -14  -9   62.10    2.52
   1 -14  -9   63.50    2.51
  -1 -14   9   64.89    2.82
   1 -14  -8   25.99    1.82
  -1  14   8   21.90    1.71
   1 -14  -8   21.12    1.58
   1  14  -8   23.47    1.69
   1 -14  -8   21.20    1.62
  -1 -14   8   21.73    1.92
   1 -14  -7   18.39    1.79
  -1  14   7   17.53    1.66
  -1  14   7   18.89    1.77
   1 -14  -7   21.35    1.57
   1  14  -7   17.08    1.68
   1 -14  -7   17.36    1.71
  -1 -14   7   17.13    1.88
   1 -14  -6   82.83    4.00
   1 -14  -6   84.03    3.99
  -1 -14   6   94.05    4.56
   1  14  -6   93.12    4.40
  -1  14   6   86.50    4.09
  -1  14   6   90.05    4.17
   1 -14  -6   85.97    3.59
   1 -14  -6   81.45    5.96
   1  14  -6   89.60    4.18
   1  14  -6   80.96    4.19
   1 -14  -5   87.18    4.07
  -1  14   5   88.86    4.16
   1  14  -5   80.26    3.51
  -1  14   5   74.66    3.86
  -1 -14   5   85.92    4.42
   1  14  -5   84.64    4.34
   1 -14  -5   78.12    3.95
  -1 -14   5   79.90    6.02
   1 -14  -5   84.08    5.47
   1 -14  -5   75.52    5.77
   1 -14  -5   76.73    3.45
   1  14  -5   81.37    4.28
   1  14  -5   83.50    4.22
   1  14  -4   92.10    3.57
   1 -14  -4   93.93    4.29
  -1 -14   4   94.38    5.72
  -1 -14   4   97.05    6.80
   1 -14  -4   85.29    6.08
  -1  14   4  104.40    4.28
  -1  14   4  109.31    4.65
   1  14  -4   97.72    4.30
  -1  14   4  103.15    4.50
   1 -14  -4   94.03    4.47
  -1 -14   4  103.95    4.90
   1  14  -4   96.28    4.79
  -1 -14   4   99.08    3.79
   1 -14  -4   91.63    3.85
   1  14  -4  100.06    4.81
   1  14  -4   96.63    4.65
  -1 -14   3   38.16    3.78
   1 -14  -3   33.85    3.84
   1 -14  -3   42.63    3.60
  -1 -14   3   36.46    4.12
  -1  14   3   40.33    2.73
   1  14  -3   41.71    2.77
   1  14  -3   44.00    3.06
  -1 -14   3   41.38    2.95
   1 -14  -3   38.57    2.69
  -1 -14   3   39.54    2.33
   1  14  -3   39.57    2.57
   1 -14  -3   38.09    2.10
   1 -14  -3   41.05    2.59
  -1  14   3   38.51    3.36
   1  14  -3   34.53    2.04
  -1  14   3   34.77    3.34
   1  14  -3   34.03    2.76
   1 -14  -2  122.40    6.90
  -1 -14   2  125.83    7.42
   1 -14  -2  129.97    7.75
  -1 -14   2  138.37    7.94
   1  14  -2  133.47    5.48
  -1  14   2  137.04    5.24
  -1  14   2  121.44    5.18
  -1  14   2  129.06    4.82
  -1  14   2  129.17    7.34
  -1 -14   2  136.08    5.58
   1  14  -2  122.45    5.43
   1 -14  -2  129.04    5.36
  -1 -14   2  139.38    4.85
   1 -14  -2  122.38    4.55
   1  14  -2  122.81    4.48
   1  14  -2  122.98    5.53
  -1  14   2  122.04    6.16
  -1  14   2  130.73    4.54
  -1 -14   1   27.11    3.48
  -1 -14   1   23.13    3.24
   1 -14  -1   21.62    3.24
  -1  14   1   21.29    1.84
  -1  14   1   20.51    1.59
   1  14  -1   22.77    2.20
   1  14  -1   23.41    1.59
  -1  14   1   23.39    2.16
  -1  14   1   24.33    2.97
  -1 -14   1   24.08    2.26
   1  14  -1   26.51    2.27
   1 -14  -1   21.57    1.75
  -1  14   1   21.25    2.21
   1  14  -1   25.06    2.28
   1 -14  -1   22.38    1.76
  -1 -14   0    8.82    2.07
   1 -14   0    8.89    2.16
  -1 -14   0    4.56    1.60
   1 -14   0    7.32    2.16
  -1  14   0    9.06    0.93
   1  14   0    8.98    1.16
   1  14   0    9.45    1.09
  -1  14   0    9.73    1.97
   1  14   0   10.22    1.61
  -1  14   0   10.12    1.57
   1  14   0    9.62    1.27
   1 -14   0    9.79    1.31
  -1 -14   0   10.52    1.53
  -1 -14   0    7.37    1.10
  -1 -14   0    9.67    1.30
   1  14   0    8.52    1.94
   1  14   0    9.51    1.65
   1 -14   0    8.22    1.10
   1  14   1  696.08   21.62
  -1 -14  -1  704.39   21.91
   1 -14   1  694.07   22.22
   1 -14   1  698.06   22.32
  -1 -14  -1  690.09   21.02
   1  14   1  715.32   18.28
   1  14   1  695.40   17.28
   1  14   1  648.98   19.03
  -1  14  -1  695.45   18.13
  -1  14  -1  706.66   20.63
   1  14   1  671.23   17.42
  -1  14  -1  698.00   17.10
  -1 -14  -1  678.72   17.56
   1  14   1  677.25   17.57
   1 -14   1  685.67   17.68
   1 -14   1  690.53   16.82
  -1  14  -1  706.11   17.72
  -1 -14  -1  678.92   17.53
  -1 -14  -1  669.86   17.16
  -1  14  -1  676.07   16.86
  -1 -14  -2   50.97    2.94
   1 -14   2   49.50    4.72
  -1 -14  -2   46.11    4.50
  -1 -14  -2   55.60    4.23
   1 -14   2   50.55    4.73
   1  14   2   51.43    2.92
   1  14   2   53.83    3.09
   1  14   2   45.94    3.08
  -1  14  -2   52.56    2.55
  -1  14  -2   53.12    3.20
  -1  14  -2   49.66    3.98
   1 -14   2   52.23    3.11
  -1 -14  -2   52.30    2.96
  -1  14  -2   45.56    2.87
   1 -14   2   50.11    2.39
  -1 -14  -2   47.78    2.98
  -1 -14  -2   52.16    2.81
  -1  14  -2   51.86    2.72
  -1  14  -2   51.59    3.15
  -1 -14  -3  627.17   15.95
   1 -14   3  581.40   20.38
  -1 -14  -3  599.50   19.80
   1 -14   3  620.81   19.72
   1  14   3  578.92   16.12
  -1  14  -3  597.95   15.95
   1  14   3  578.48   16.02
   1  14   3  593.06   18.38
  -1  14  -3  600.22   18.35
  -1 -14  -3  606.16   15.72
   1 -14   3  586.25   16.10
  -1  14  -3  600.69   15.96
  -1 -14  -3  606.91   15.89
  -1 -14  -3  606.89   15.61
  -1  14  -3  603.18   15.52
  -1  14  -3  588.80   16.39
  -1  14  -3  611.39   16.33
  -1 -14  -4  105.75    4.70
   1  14   4  117.05    6.96
   1 -14   4  111.06    6.44
  -1 -14  -4  103.50    6.52
   1 -14   4  110.24    7.40
  -1  14  -4  122.90    4.73
   1  14   4  106.14    4.87
   1  14   4  108.36    4.92
   1  14   4  118.53    6.67
   1  14   4  113.48    4.68
  -1 -14  -4  108.03    4.52
  -1  14  -4  103.93    4.83
  -1 -14  -4  113.14    4.60
  -1 -14  -4  113.71    4.61
  -1  14  -4  112.58    4.62
  -1  14  -4  112.90    5.07
  -1  14  -4  111.80    5.02
  -1 -14  -5   16.17    1.74
   1  14   5   16.57    2.53
   1  14   5   17.86    1.52
   1  14   5   17.01    1.91
   1  14   5   14.39    1.80
   1  14   5   12.42    2.33
   1 -14   5   16.28    1.90
  -1 -14  -5   15.53    1.60
  -1 -14  -5   16.22    2.43
  -1 -14  -5   17.54    1.63
  -1 -14  -5   14.79    1.69
  -1  14  -5   13.84    1.60
  -1  14  -5   17.66    1.97
  -1 -14  -6   66.79    3.39
   1  14   6   69.08    3.70
   1  14   6   62.37    3.53
  -1 -14  -6   62.90    3.35
  -1  14  -6   64.56    3.59
  -1  14  -6   65.27    3.38
   1 -14   6   74.26    3.86
  -1 -14  -6   65.77    3.16
  -1 -14  -7   10.34    1.29
   1 -14   7   12.15    1.59
   1  14   7    8.81    1.34
  -1 -14  -7   10.50    1.17
   1  14   7    8.13    1.28
  -1 -14  -7    8.94    1.22
  -1  14  -7    9.15    1.34
   1  14   8    2.62    0.78
   1 -14   8    2.31    0.92
  -1 -14  -8    3.53    0.80
  -1  14  -8    3.35    0.90
   1  14   8    4.13    0.89
  -1  14  -9  286.18    7.47
  -1 -14  -9  295.75    7.69
   1 -15  -9   10.65    0.86
   1 -15  -8   42.08    2.15
  -1  15   8   39.31    2.12
  -1 -15   8   40.17    2.33
   1 -15  -8   39.46    2.06
  -1  15   7   70.05    3.26
  -1  15   7   69.84    3.25
   1  15  -7   70.36    3.31
   1 -15  -7   69.43    3.27
   1 -15  -7   67.25    3.17
  -1 -15   7   73.90    3.62
   1 -15  -6   59.04    3.09
  -1 -15   6   55.49    3.32
   1 -15  -6   52.75    2.95
  -1  15   6   54.20    3.04
  -1  15   6   51.95    2.97
   1 -15  -6   52.71    2.50
   1  15  -6   53.38    3.17
   1  15  -6   54.35    3.12
   1 -15  -5   47.62    2.87
  -1  15   5   51.40    3.08
  -1  15   5   50.66    2.95
   1  15  -5   49.67    3.25
   1 -15  -5   48.54    2.96
  -1 -15   5   47.93    3.22
  -1 -15   5   49.00    4.56
   1 -15  -5   50.20    2.50
   1 -15  -5   41.98    4.23
   1  15  -5   44.39    3.10
   1  15  -5   51.05    3.15
   1 -15  -4  218.35    7.13
  -1 -15   4  200.49    8.94
  -1 -15   4  213.84   10.47
  -1  15   4  205.39    6.92
   1  15  -4  205.60    6.92
  -1  15   4  221.08    7.36
  -1  15   4  199.76    6.82
  -1  15   4  206.08    9.89
   1  15  -4  206.83    7.61
   1 -15  -4  205.53    7.26
  -1 -15   4  209.17    7.65
  -1 -15   4  198.35    6.18
   1 -15  -4  205.58    6.37
   1  15  -4  223.35    7.79
  -1  15   4  190.45    8.67
   1  15  -4  191.94    7.29
  -1 -15   3    5.62    0.92
   1 -15  -3    3.55    0.95
   1  15  -3    5.86    0.85
  -1 -15   3    3.88    1.67
  -1 -15   3    3.90    1.61
  -1  15   3    6.41    1.17
  -1  15   3    4.08    1.54
   1  15  -3    4.50    1.18
   1  15  -3    4.95    1.37
   1 -15  -3    4.08    1.17
  -1  15   3    5.72    1.18
   1  15  -3    5.38    1.08
  -1 -15   3    4.86    1.24
   1 -15  -3    4.47    0.82
   1  15  -3    7.49    1.50
  -1  15   3    4.22    1.29
   1 -15  -2   53.87    4.44
   1 -15  -2   46.98    4.68
  -1 -15   2   46.50    4.64
  -1  15   2   48.05    3.09
  -1  15   2   54.68    3.09
   1  15  -2   47.91    3.26
  -1  15   2   56.54    4.61
  -1  15   2   50.24    2.69
   1  15  -2   55.79    3.42
  -1 -15   2   63.85    3.64
   1 -15  -2   52.88    3.24
  -1 -15   2   54.81    2.80
   1 -15  -2   48.76    2.56
   1  15  -2   51.78    2.54
   1  15  -2   52.23    3.39
  -1  15   2   49.52    3.64
  -1  15   2   49.64    2.50
  -1 -15   1  114.98    7.29
   1 -15  -1  112.96    7.44
  -1 -15   1  110.89    7.17
   1 -15  -1  109.60    6.85
  -1  15   1  110.37    4.07
  -1  15   1  115.89    6.74
   1  15  -1  116.41    5.17
   1  15  -1  116.61    4.04
  -1  15   1  113.36    5.04
  -1  15   1  114.52    4.65
   1  15  -1  113.94    5.14
   1 -15  -1  107.81    5.02
  -1 -15   1  113.44    5.14
   1 -15  -1  118.94    4.52
   1 -15  -1  113.06    4.39
  -1  15   1  114.91    4.43
   1  15  -1  111.35    5.25
   1  15  -1  108.93    4.21
   1 -15   0  210.23   10.20
  -1 -15   0  216.02   10.36
   1 -15   0  197.14   10.18
  -1  15   0  210.69    6.78
   1  15   0  208.75    7.57
   1  15   0  216.16    6.61
  -1  15   0  206.09    7.38
  -1  15   0  215.18    9.31
   1  15   0  194.80    7.15
  -1 -15   0  214.08    7.09
  -1 -15   0  211.51    6.91
   1  15   0  203.49    6.78
   1 -15   0  213.41    6.55
   1 -15   0  204.26    6.80
  -1 -15   0  192.46    6.31
  -1  15   0  218.20    7.02
   1  15   1  243.79    7.42
  -1  15  -1  244.06    7.38
   1  15   1  243.90    8.43
  -1  15  -1  247.16   10.06
   1  15   1  246.70    7.73
  -1  15  -1  245.36    8.30
  -1 -15  -1  240.77    7.85
   1 -15   1  234.88    7.84
   1  15   1  250.72    7.60
   1 -15   1  249.16    7.22
  -1 -15  -1  261.97    7.96
  -1  15  -1  260.36    8.12
  -1 -15  -1  235.34    7.33
  -1 -15  -1  238.84   11.13
   1 -15   1  232.48   11.19
  -1 -15  -1  256.80   10.70
   1 -15   1  257.13   11.64
   1 -15   2  841.43   26.43
  -1 -15  -2  870.89   26.09
  -1 -15  -2  855.87   24.16
  -1  15  -2  893.63   21.86
   1  15   2  849.00   21.95
   1  15   2  852.17   21.14
  -1  15  -2  839.34   20.37
  -1  15  -2  854.09   24.07
  -1 -15  -2  863.98   21.31
   1 -15   2  831.24   21.51
  -1 -15  -2  880.55   21.38
  -1  15  -2  887.48   21.64
  -1 -15  -2  848.66   21.58
  -1 -15  -2  855.93   20.86
  -1  15  -2  823.85   20.61
  -1  15  -2  866.68   21.77
  -1 -15  -3    0.78    0.83
   1  15   3    1.34    1.18
   1 -15   3   -0.40    1.14
   1 -15   3    2.04    1.46
  -1  15  -3    1.28    0.86
   1  15   3    1.99    0.89
  -1  15  -3    3.05    1.05
  -1 -15  -3    1.35    0.82
  -1  15  -3    3.47    1.03
  -1 -15  -3    0.79    0.76
   1 -15   3    3.40    1.07
  -1 -15  -3    1.47    0.71
  -1  15  -3    2.62    0.84
  -1  15  -3    1.35    0.95
   1 -15   4    5.04    2.08
  -1 -15  -4    7.04    1.81
   1 -15   4    6.45    1.74
   1  15   4    5.28    1.22
   1  15   4    5.92    1.08
   1  15   4    8.37    1.31
   1  15   4    6.06    1.48
  -1 -15  -4    5.77    1.12
  -1  15  -4    5.63    1.19
  -1 -15  -4    6.45    1.14
   1  15   4    6.22    1.76
  -1 -15  -4    7.52    1.29
  -1  15  -4    6.08    1.34
  -1  15  -4    5.09    1.05
   1  15   5  167.24    6.23
   1  15   5  160.40    5.38
   1  15   5  165.44    6.18
  -1 -15  -5  162.78    5.51
  -1 -15  -5  167.33    5.92
  -1  15  -5  160.06    6.28
  -1 -15  -5  167.75    5.67
   1  15   6   48.13    2.97
   1  15   6   59.62    3.19
   1 -15   6   51.03    3.08
  -1 -15  -6   54.93    2.68
  -1 -15  -6   53.87    2.87
  -1  15  -6   51.14    3.05
   1  15   7    1.97    0.82
   1  15   7    1.82    0.77
   1 -15   7    2.32    0.85
  -1  15  -7    2.32    0.91
  -1 -15  -7    1.01    0.71
   1  15   8  281.18    7.98
   1  15   8  291.58    8.04
  -1 -15  -8  298.81    7.77
   1 -15   8  301.02    8.30
  -1 -15  -8  287.20    7.90
  -1  15  -8  296.42    8.04
  -1  15  -9   66.62    2.13
   1 -16  -9   71.52    2.14
   1 -16  -8  111.88    3.55
  -1  16   8  107.57    3.57
  -1  16   7    8.97    1.09
  -1  16   7    7.57    1.00
  -1 -16   7    7.93    1.16
   1 -16  -7    8.70    1.09
   1 -16  -7    7.26    0.95
   1  16  -7    6.97    1.03
  -1 -16   6  244.70    7.84
   1 -16  -6  233.73    7.30
   1 -16  -6  244.34    7.32
   1  16  -6  234.81    7.51
   1  16  -6  228.09    7.57
  -1  16   6  235.21    7.31
  -1  16   6  237.59    7.46
  -1 -16   5  259.08    8.42
   1 -16  -5  230.74    7.75
  -1  16   5  248.31    7.71
  -1  16   5  239.62    7.91
   1  16  -5  246.44    8.22
   1  16  -5  246.01    8.09
   1 -16  -5  264.77    7.84
   1 -16  -4   91.07    3.98
  -1  16   4   84.62    4.01
   1  16  -4   90.86    3.92
  -1 -16   4   85.97    4.36
   1 -16  -4   83.70    4.08
   1  16  -4   76.31    4.30
  -1 -16   4   92.53    6.42
   1 -16  -4   80.31    3.21
   1  16  -4   90.40    4.48
   1  16  -4   89.34    4.33
  -1 -16   3  162.18    8.42
  -1 -16   3  180.17    9.47
   1  16  -3  175.74    6.85
  -1 -16   3  172.16    6.77
   1 -16  -3  182.64    6.63
  -1  16   3  185.93    6.57
  -1  16   3  166.52    8.54
   1  16  -3  184.66    6.56
  -1  16   3  183.64    6.05
  -1 -16   3  181.61    5.75
   1 -16  -3  181.89    6.21
   1  16  -3  167.97    6.63
   1  16  -3  174.34    6.98
  -1  16   2  123.22    4.96
  -1  16   2  121.48    6.93
  -1  16   2  122.18    5.17
   1  16  -2  113.66    5.20
  -1  16   2  128.57    4.55
   1 -16  -2  118.56    5.22
  -1 -16   2  135.43    5.60
   1  16  -2  122.76    5.38
  -1 -16   2  126.48    4.66
   1  16  -2  112.42    5.33
   1 -16  -2  117.31    7.59
  -1 -16   2  127.13    7.79
   1 -16  -2  127.82    6.99
  -1 -16   1   82.65    6.14
   1 -16  -1   88.33    6.56
  -1 -16   1   89.82    6.38
   1 -16  -1   89.81    6.10
  -1  16   1   87.38    5.69
  -1  16   1   96.05    4.47
   1  16  -1   89.19    4.46
  -1 -16   1   83.70    4.36
   1 -16  -1   95.05    4.54
   1  16  -1   85.87    4.38
   1  16  -1   91.71    4.01
  -1 -16   1   96.09    3.98
   1 -16  -1  100.95    3.99
   1 -16  -1   83.77    3.66
   1  16  -1   90.16    3.62
  -1  16   1   92.87    3.84
   1  16   0  391.44   11.80
  -1  16   0  398.74   13.83
   1  16   0  388.05   10.56
  -1  16   0  399.56   10.95
  -1  16   0  402.63   11.74
  -1 -16   0  382.84   11.16
  -1  16   0  398.85   11.35
   1  16   0  404.56   11.06
   1 -16   0  403.39   10.68
   1 -16   0  381.39   10.90
  -1 -16   0  369.88   14.44
   1 -16   0  397.43   15.53
  -1 -16   0  387.06   15.16
  -1  16   0  390.58   11.07
   1 -16   1  275.54    8.54
  -1 -16  -1  282.37    8.59
  -1  16  -1  279.24    8.81
   1 -16   1  271.56    7.79
   1  16   1  284.56    8.31
  -1 -16  -1  287.73    8.64
  -1 -16  -1  269.17    8.86
  -1  16  -1  284.33    9.06
   1  16   1  279.54    8.33
  -1  16  -1  286.20    8.10
   1  16   1  264.27    7.85
   1  16   1  271.79    9.11
  -1  16  -1  269.77   10.58
   1 -16   1  269.29   12.23
   1 -16   1  269.30   12.16
  -1 -16  -1  279.23   11.30
  -1 -16  -1  263.33   11.98
   1  16   2   28.86    3.43
  -1 -16  -2   31.79    3.70
   1 -16   2   28.76    3.71
   1  16   2   26.08    2.33
  -1  16  -2   30.17    2.41
   1  16   2   29.12    2.05
  -1 -16  -2   27.40    2.09
   1 -16   2   30.88    2.34
   1  16   2   29.99    2.01
  -1 -16  -2   30.61    2.26
  -1  16  -2   28.87    2.29
  -1 -16  -2   28.22    2.25
  -1 -16  -2   29.60    1.90
  -1  16  -2   31.39    2.39
   1 -16   3   51.54    4.90
   1 -16   3   46.51    4.38
  -1  16  -3   49.15    2.98
   1  16   3   46.51    2.80
   1  16   3   49.83    2.96
   1 -16   3   47.12    2.95
  -1 -16  -3   50.48    2.79
   1  16   3   50.15    2.53
  -1 -16  -3   53.92    2.96
  -1  16  -3   48.63    2.96
  -1 -16  -3   50.16    2.86
  -1  16  -3   50.50    2.55
  -1  16  -3   52.08    3.16
   1  16   3   58.14    4.66
   1  16   4  247.60    7.64
   1  16   4  237.93    7.90
   1 -16   4  236.41    7.90
  -1 -16  -4  238.87    7.38
   1  16   4  237.44    6.83
  -1 -16  -4  258.74    7.79
  -1 -16  -4  229.76    7.28
  -1 -16  -4  238.04    7.62
  -1  16  -4  246.46    8.08
   1  16   5   51.65    2.93
   1  16   5   45.33    2.34
   1  16   5   51.87    3.02
  -1 -16  -5   56.59    2.70
   1 -16   5   53.54    3.03
  -1 -16  -5   49.03    2.43
  -1 -16  -5   47.10    2.68
  -1  16  -5   54.36    3.14
  -1 -16  -5   56.21    2.91
  -1 -16  -5   47.70    2.15
   1  16   6   40.53    2.47
   1  16   6   38.44    2.40
  -1 -16  -6   38.69    2.19
  -1  16  -6   38.46    2.44
  -1 -16  -6   37.17    1.82
  -1 -16  -6   37.20    2.27
   1  16   7   20.41    1.60
   1  16   7   20.80    1.56
  -1 -16  -7   18.39    1.15
  -1 -16  -7   23.47    1.54
  -1  16  -7   18.66    1.56
  -1 -16  -7   21.42    1.42
  -1  16  -8   16.58    1.18
  -1 -16  -8   17.01    1.07
   1 -17  -8   18.68    1.05
   1 -17  -7  258.45    7.06
  -1  17   7  251.74    7.03
  -1  17   7  259.12    7.12
  -1 -17   7  269.74    7.45
   1  17  -7  254.32    7.10
   1 -17  -6  208.38    6.23
  -1 -17   6  213.89    6.75
   1 -17  -6  197.19    6.21
   1  17  -6  201.90    6.45
  -1  17   6  208.49    6.40
  -1  17   6  205.45    6.23
   1 -17  -5  103.73    4.14
  -1 -17   5  102.44    4.43
  -1  17   5   98.95    4.15
   1 -17  -5  111.03    4.17
   1  17  -5  100.36    4.29
   1 -17  -4  172.14    5.72
  -1 -17   4  162.38    6.20
   1 -17  -4  153.77    5.76
  -1  17   4  161.41    5.78
  -1  17   4  156.22    5.38
   1  17  -4  166.73    5.61
   1  17  -4  170.26    6.10
  -1 -17   3   94.96    3.59
   1 -17  -3  104.15    4.49
  -1 -17   3  104.59    4.72
  -1  17   3   97.07    3.80
  -1  17   3   96.20    4.21
   1  17  -3   96.81    4.29
   1  17  -3   96.95    4.47
  -1  17   2   25.30    2.03
   1  17  -2   26.01    2.29
  -1  17   2   24.28    2.15
  -1 -17   2   27.58    1.88
   1 -17  -2   29.21    2.00
  -1 -17   2   27.09    2.35
   1 -17  -2   27.94    2.29
   1 -17  -2   27.49    3.53
  -1 -17   2   26.60    3.48
   1  17  -2   27.21    2.28
  -1 -17   1   99.37    4.22
   1 -17  -1  102.58    4.65
   1 -17  -1  101.27    3.94
   1  17  -1   98.84    4.14
  -1  17   1   95.71    4.25
  -1 -17   1  101.32    4.05
  -1  17   1   95.57    4.09
  -1  17   1   97.29    4.49
   1  17  -1   98.64    4.60
  -1 -17   1   84.26    6.21
   1 -17  -1   97.06    6.74
   1 -17  -1   94.50    6.12
  -1 -17   0  364.66   14.47
   1 -17   0  376.35   14.81
  -1 -17   0  371.60   13.98
   1 -17   0  355.29   14.12
   1  17   0  369.33   11.18
  -1  17   0  385.91   10.30
  -1  17   0  378.34   11.14
  -1 -17   0  368.10   10.51
   1 -17   0  354.65   11.09
   1 -17   0  369.68    9.94
   1  17   0  383.19   10.41
  -1  17   0  382.85   10.81
  -1 -17   0  373.45   11.03
   1 -17   0  341.50   10.06
   1  17   0  368.47    9.95
  -1  17   0  368.71   10.37
   1  17   1   38.74    2.77
   1  17   1   37.94    2.25
  -1  17  -1   38.45    2.71
  -1 -17  -1   36.86    2.36
  -1  17  -1   37.04    2.52
   1  17   1   33.83    2.13
  -1 -17  -1   34.94    2.34
   1 -17   1   33.92    1.91
   1 -17   1   33.32    2.24
  -1 -17  -1   36.84    2.56
  -1 -17  -1   33.78    3.92
   1 -17   1   34.76    3.97
   1 -17   1   43.82    4.37
  -1  17  -1   38.38    2.51
   1 -17   2   36.31    2.44
  -1 -17  -2   42.90    2.48
  -1  17  -2   38.11    2.56
   1  17   2   39.80    2.23
  -1 -17  -2   47.29    2.70
  -1 -17  -2   40.98    2.59
  -1  17  -2   41.06    2.73
   1  17   2   37.71    2.42
   1  17   2   40.44    2.76
  -1  17  -2   43.97    2.73
  -1 -17  -3   42.37    2.39
   1 -17   3   36.76    2.44
   1  17   3   36.73    2.02
  -1 -17  -3   44.18    2.63
  -1  17  -3   38.44    2.55
  -1 -17  -3   41.47    2.41
   1  17   3   43.30    2.42
   1  17   3   41.07    2.55
  -1  17  -3   42.43    2.75
   1  17   4   34.59    2.32
   1  17   4   35.51    2.18
   1  17   4   36.48    2.25
   1 -17   4   33.07    2.27
   1  17   4   32.13    1.66
  -1 -17  -4   34.57    2.26
  -1 -17  -4   27.56    1.82
  -1 -17  -4   35.83    2.18
  -1  17  -4   34.26    2.46
   1 -17   5  226.30    7.07
   1  17   5  232.23    7.18
   1  17   5  217.23    6.88
  -1 -17  -5  235.15    6.97
  -1 -17  -5  220.72    6.71
  -1  17  -5  225.01    7.24
   1 -17   6   52.56    2.57
  -1 -17  -6   50.30    2.43
  -1 -17  -6   48.33    2.24
  -1  17  -6   52.75    2.68
   1  17   6   52.11    2.59
   1  17   6   50.82    2.51
   1  17   7    0.34    0.43
  -1  17  -7    0.64    0.51
  -1 -17  -7    0.06    0.45
  -1  17  -8   97.61    2.89
  -1 -17  -8  102.50    2.79
   1  18  -7    7.25    0.76
   1 -18  -7    7.99    0.74
  -1 -18   6  317.07    8.26
  -1  18   6  316.80    8.04
   1  18  -6  313.02    8.11
   1 -18  -6  323.18    7.88
  -1 -18   5   60.18    2.98
   1 -18  -5   59.78    2.73
  -1  18   5   60.18    2.44
   1 -18  -5   58.40    2.65
  -1  18   5   59.50    2.55
  -1  18   5   63.93    2.87
   1  18  -5   59.33    2.90
  -1  18   4    0.51    0.62
   1 -18  -4    1.13    0.67
  -1  18   4   -0.16    0.61
  -1 -18   4   -0.12    0.70
   1 -18  -4    1.06    0.68
   1  18  -4    1.93    0.88
   1 -18  -3   82.14    3.75
  -1  18   3   93.38    3.79
   1  18  -3   88.24    3.94
  -1 -18   3   78.56    2.96
   1 -18  -2  578.23   15.29
  -1 -18   2  572.49   14.27
   1 -18  -2  608.19   14.61
  -1  18   2  543.91   14.75
   1  18  -2  597.10   15.41
   1  18  -2  574.35   15.31
  -1  18   1    0.20    0.63
   1  18  -1    0.41    0.84
  -1  18   1    0.67    0.81
   1 -18  -1   -0.13    0.67
  -1  18   1    0.57    0.73
   1  18  -1    1.11    0.73
  -1 -18   1   -0.13    0.81
  -1 -18   1    1.87    0.76
   1 -18  -1    1.12    0.60
   1  18  -1    0.12    0.74
   1 -18   0  178.15    6.57
  -1  18   0  186.83    6.29
   1 -18   0  185.02    5.56
   1  18   0  182.25    5.88
  -1 -18   0  187.90    6.44
  -1  18   0  188.16    6.64
   1  18   0  187.11    6.68
   1  18   0  178.93    6.23
   1 -18   1   30.24    2.36
  -1 -18  -1   32.87    2.24
   1 -18   1   27.79    1.85
   1  18   1   37.15    2.54
  -1  18  -1   37.55    2.56
  -1  18  -1   33.70    2.21
  -1 -18  -1   32.37    2.10
   1  18   1   32.92    1.96
  -1  18  -1   28.92    2.13
  -1 -18  -2    2.65    0.80
   1 -18   2    2.26    0.75
   1  18   2    2.67    0.80
   1  18   2    1.28    0.78
  -1 -18  -2    3.33    0.85
  -1  18  -2    1.85    0.86
   1  18   2    2.08    0.68
  -1 -18  -3    0.20    0.67
   1  18   3   -0.33    0.72
   1  18   3    0.42    0.42
   1 -18   3    0.79    0.61
  -1 -18  -3    0.17    0.53
  -1 -18  -3    0.45    0.51
  -1  18  -3    0.80    0.79
   1  18   4  219.35    6.63
   1  18   4  206.02    6.30
   1 -18   4  204.87    6.43
  -1 -18  -4  228.30    6.64
  -1 -18  -4  204.10    6.16
  -1  18  -4  221.53    6.87
   1  18   5    2.66    0.69
   1  18   5    2.63    0.68
   1 -18   5    3.73    0.77
  -1 -18  -5    2.86    0.72
  -1  18  -5    3.03    0.87
  -1 -18  -6   21.28    1.36
  -1  18  -6   20.96    1.49
   1  18   6   21.67    1.42
  -1 -18  -7   27.02    1.25
  -1  18  -7   26.60    1.36
   1 -19  -6   22.55    1.17
   1  19  -6   23.12    1.29
   1 -19  -5  107.47    3.34
   1  19  -5  101.60    3.63
  -1  19   5  102.08    3.48
  -1  19   4   67.05    2.57
  -1  19   4   65.02    2.82
   1  19  -4   73.52    3.09
  -1 -19   3  535.96   13.80
   1  19  -3  516.86   13.72
  -1  19   3  524.66   13.21
   1 -19  -3  557.31   13.20
   1 -19  -2   12.45    1.33
   1 -19  -2   10.25    1.06
  -1 -19   2    9.30    0.89
  -1 -19   2   10.59    1.31
   1  19  -2    8.60    1.18
  -1  19   2    8.08    1.02
   1  19  -2   11.88    1.37
  -1 -19   1  160.44    5.54
  -1  19   1  158.58    5.34
   1 -19  -1  160.46    4.85
  -1 -19   1  169.61    5.06
   1 -19  -1  154.52    5.57
   1  19  -1  166.35    5.79
  -1 -19   0  100.41    4.06
   1  19   0  105.45    3.74
   1 -19   0  101.19    3.34
  -1  19   0  108.24    4.14
  -1 -19   0  117.35    3.98
   1 -19   0  108.85    4.36
   1  19   0  106.47    4.46
  -1 -19  -1   48.70    2.49
  -1  19  -1   55.62    2.75
   1  19   1   49.73    2.24
   1 -19   1   56.63    2.93
   1  19   1   55.09    2.97
   1 -19   2   14.58    1.52
  -1 -19  -2   14.63    1.23
  -1 -19  -2   14.32    1.14
   1  19   2   16.46    1.55
   1  19   2   15.72    1.06
  -1 -19  -2   16.88    1.40
  -1  19  -2   16.14    1.47
   1  19   3  180.54    5.77
  -1  19  -3  180.60    5.83
  -1 -19  -3  196.36    5.78
  -1  19  -4    0.25    0.57
  -1 -19  -4    0.29    0.58
  -1  19  -5  248.53    6.84
  -1 -19  -5  244.79    6.64
  -1  19  -6    1.86    0.47
  -1 -19  -6    1.85    0.43
   1  20  -5    8.58    0.77
   1  20  -4   17.69    1.25
   1 -20  -4   17.70    1.01
   1  20  -3    8.48    1.01
  -1  20   3    6.83    0.73
   1 -20  -3    7.15    0.74
  -1  20   2  183.16    5.42
   1 -20  -2  185.04    5.08
   1 -20  -2  195.89    5.73
   1  20  -1   56.60    2.68
  -1 -20   1   52.80    2.01
  -1  20   0    1.38    0.58
   1  20   0    1.54    0.73
  -1 -20   0    3.08    0.60
  -1  20  -1   76.61    3.05
   1  20   1   76.85    3.28
  -1 -20  -2    0.96    0.55
   1 -20   2    0.56    0.56
  -1 -20  -3    0.59    0.46
  -1 -20  -4  200.81    5.38
  -1  20  -4  194.59    5.46
  -1 -20  -5    0.04    0.30
  -1  20  -5   -0.16    0.33
   1  21  -3   80.83    2.61
  -1  21   2   72.08    2.25
  -1  21   1  182.94    4.94
  -1 -21  -1   -0.11    0.33
  -1 -21  -2   10.13    0.75
   2   0 -13   -0.20    0.27
   2   0 -12  117.47    4.00
  -2   0  12  125.85    4.29
   2   0 -12  117.73    4.25
  -2   0  11    0.10    0.60
   2   0 -11    0.53    0.61
  -2   0  11    0.50    0.79
   2   0 -11    0.13    0.80
  -2   0  10   10.82    2.54
   2   0 -10    7.86    1.24
  -2   0  10   11.38    1.58
   2   0 -10   13.80    2.32
   2   0 -10    8.53    1.29
   2   0  -9    0.33    1.10
   2   0  -9    0.72    0.80
   2   0  -9    1.12    0.79
  -2   0   9    0.41    1.70
  -2   0   9   -0.15    0.92
   2   0  -9   -0.13    0.76
  -2   0   9    0.41    0.89
   2   0  -9   -0.13    0.73
   2   0  -9    0.27    0.92
   2   0  -8 1942.07   48.69
   2   0  -8 2019.96   44.47
   2   0  -8 1955.07   44.48
  -2   0   8 1871.42   49.88
  -2   0   8 1978.76   44.76
  -2   0   8 1999.62   45.19
   2   0  -8 1968.73   44.50
   2   0  -8 1936.31   48.55
   2   0  -8 1825.04   45.33
   2   0  -8 1839.38   44.68
   2   0  -7   -0.27    1.01
  -2   0   7    1.57    0.51
   2   0  -7   -0.10    0.54
   2   0  -7    3.54    1.21
  -2   0   7    0.31    1.13
  -2   0   7    0.84    0.75
  -2   0   7    0.55    0.76
   2   0  -7    0.59    0.63
   2   0  -7    1.02    0.96
   2   0  -7    2.78    0.97
   2   0  -6   34.58    1.92
   2   0  -6   38.45    2.11
  -2   0   6   35.12    3.23
   2   0  -6   42.17    3.09
  -2   0   6   35.71    2.10
   2   0  -6   39.73    3.18
   2   0  -6   39.78    2.07
  -2   0   6   36.33    1.69
  -2   0   5    0.22    0.58
  -2   0   5    1.89    1.05
   2   0  -5    0.33    0.79
   2   0  -5   -0.25    0.48
   2   0  -5   -0.07    0.54
  -2   0   5    0.09    0.35
   2   0  -5    0.06    0.45
  -2   0   4    1.09    0.49
   2   0  -4    0.51    0.77
  -2   0   4    0.99    0.80
   2   0  -4    0.86    0.47
   2   0  -4    0.98    0.46
   2   0  -4    1.83    0.82
   2   0  -3    0.10    0.60
   2   0  -3   -0.20    0.62
  -2   0   3    1.73    0.74
   2   0  -2  738.49   17.11
   2   0  -2  705.70   17.21
  -2   0   2  698.24   16.95
   2   0  -2  723.22   16.96
   2   0  -1    1.57    0.53
  -2   0   1    0.12    0.36
   2   0  -1    1.67    0.43
  -2   0   1    0.29    0.47
  -2   0   1    0.25    0.37
   2   0   0   16.37    0.99
   2   0   0   15.80    1.14
  -2   0   0   18.46    1.17
  -2   0   0   16.95    1.06
  -2   0  -1   -0.14    0.58
  -2   0  -1    0.33    0.58
  -2   0  -2   97.33    2.48
  -2   0  -3    0.44    0.49
  -2   0  -3    0.49    0.33
  -2   0  -4 9709.65  208.41
  -2   0  -4 9663.91  207.91
   2   0   4 9999.00  209.81
  -2   0  -4 9282.14  207.81
  -2   0  -5    0.20    0.46
  -2   0  -5    0.10    0.40
  -2   0  -5    0.99    0.59
  -2   0  -5    0.84    0.58
  -2   0  -5    0.09    0.56
  -2   0  -5    0.18    0.44
   2   0   5   -0.98    0.86
   2   0   6  147.59    7.22
   2   0   6  146.25    4.63
  -2   0  -6  156.58    5.03
  -2   0  -6  159.23    5.48
  -2   0  -6  158.52    5.46
  -2   0  -6  149.69    5.43
  -2   0  -6  156.18    6.04
  -2   0  -6  156.37    5.66
  -2   0  -7    0.61    0.53
  -2   0  -7    0.75    0.70
  -2   0  -7    0.42    0.60
  -2   0  -7   -0.08    0.52
   2   0   7    9.09    2.08
  -2   0  -7    1.59    0.92
  -2   0  -7    9.09    1.44
  -2   0  -7    0.53    0.78
  -2   0  -7    0.27    0.78
  -2   0  -8  298.76    8.33
  -2   0  -8  299.34    9.39
  -2   0  -8  306.71    9.50
  -2   0  -8  271.41    8.47
  -2   0  -9    0.32    0.89
  -2   0  -9   -0.11    0.63
   2   0   9    0.44    1.49
  -2   0  -9    1.33    0.59
  -2   0 -10  225.41    7.60
  -2   0 -10  208.48    7.42
   2   0  11    0.91    0.65
  -2   0 -11    0.67    0.76
  -2   0 -11    0.11    0.67
  -2   0 -12    0.33    0.47
   2   1 -13    3.96    0.45
  -2  -1  12   45.44    2.32
  -2   1  12   44.88    2.04
   2   1 -12   42.59    2.10
  -2   1  12   46.26    2.31
   2  -1 -12   44.96    2.14
   2  -1 -12   46.51    2.36
   2   1 -12   44.78    2.37
  -2   1  11   42.90    2.62
  -2  -1  11   42.94    2.64
   2  -1 -11   38.63    2.33
  -2  -1  11   36.24    2.14
   2   1 -11   34.94    2.22
   2  -1 -11   34.74    2.50
   2   1 -11   39.80    2.56
   2  -1 -10   38.02    3.81
   2   1 -10   36.85    3.68
   2   1 -10   34.88    2.23
   2   1 -10   41.05    2.79
   2  -1 -10   35.48    2.42
  -2   1  10   34.91    2.59
  -2  -1  10   33.39    2.33
  -2   1  10   34.86    2.53
   2   1 -10   44.51    2.67
  -2  -1  10   40.07    2.82
   2   1 -10   36.25    2.34
   2  -1 -10   32.93    2.33
  -2  -1  10   39.23    4.32
  -2   1  10   36.32    4.26
  -2   1   9  974.44   29.33
  -2  -1   9  977.15   29.25
   2   1  -9  965.67   27.70
   2  -1  -9  981.26   27.80
   2   1  -9  928.55   23.50
   2  -1  -9  960.98   23.65
   2  -1  -9  938.61   23.31
   2   1  -9  943.87   24.21
  -2   1   9  993.64   24.40
  -2  -1   9 1010.94   24.41
   2  -1  -9  966.64   23.76
   2   1  -9  993.47   23.80
  -2   1   9  979.17   24.06
   2  -1  -9  984.02   23.71
  -2   1   9  899.73   26.66
   2   1  -9  944.30   23.67
   2  -1  -9  955.63   23.88
  -2   1   8   -0.37    1.61
  -2  -1   8    0.36    1.28
   2   1  -8    0.92    1.20
   2  -1  -8    0.31    1.09
   2   1  -8    0.79    0.72
   2  -1  -8    0.12    0.73
   2  -1  -8    0.11    0.64
   2  -1  -8    2.10    1.07
   2   1  -8    1.30    1.01
  -2   1   8    1.53    0.97
  -2   1   8    0.13    0.83
   2   1  -8    0.84    0.73
  -2  -1   8    1.14    0.99
   2   1  -8    1.63    0.83
   2  -1  -8   -0.90    1.25
   2  -1  -8    0.82    0.80
   2   1  -8    0.48    0.94
   2   1  -7  443.54   12.90
   2  -1  -7  441.80   13.06
   2   1  -7  466.76   14.11
  -2   1   7  495.60   16.38
   2  -1  -7  467.75   15.03
  -2  -1   7  464.80   15.95
  -2   1   7  477.91   11.63
   2   1  -7  447.24   12.34
   2   1  -7  484.22   12.29
   2  -1  -7  487.34   12.35
   2  -1  -7  455.00   12.64
  -2  -1   7  476.69   12.81
  -2   1   7  471.96   12.64
  -2   1   7  492.37   12.85
   2  -1  -7  467.58   12.31
   2   1  -7  460.86   12.31
   2   1  -7  474.16   15.24
   2  -1  -7  469.59   15.28
   2   1  -7  464.18   15.30
   2  -1  -6    4.14    0.87
   2   1  -6    3.79    0.62
   2   1  -6    3.48    0.73
   2  -1  -6    3.44    0.73
   2   1  -6    8.72    1.06
  -2   1   6    4.07    0.65
   2   1  -6    3.57    1.02
  -2   1   6    5.03    1.47
  -2  -1   6    5.31    1.47
  -2   1   6    4.15    0.89
  -2  -1   6    4.08    0.85
  -2  -1   6    4.53    0.95
   2  -1  -6    2.96    1.05
   2   1  -6    4.45    0.82
   2   1  -6    5.86    1.34
   2  -1  -6    4.13    0.77
   2   1  -6    2.44    1.12
  -2   1   5   21.51    1.26
   2  -1  -5   23.67    1.44
   2  -1  -5   23.12    1.49
   2   1  -5   22.76    1.50
   2  -1  -5   23.11    2.33
   2   1  -5   21.02    1.94
  -2   1   5   22.17    2.37
  -2  -1   5   24.32    2.38
  -2   1   5   21.82    1.53
  -2  -1   5   24.64    1.62
  -2  -1   5   26.71    1.58
   2  -1  -5   24.98    1.48
   2  -1  -5   26.06    2.37
   2   1  -5   22.00    2.17
   2   1  -5   22.04    1.43
   2   1  -5   19.48    2.11
  -2  -1   4  225.26    6.11
  -2   1   4  224.03    6.21
  -2  -1   4  236.19    6.31
  -2   1   4  239.09    7.89
  -2  -1   4  234.52    7.65
   2  -1  -4  233.95    7.78
   2  -1  -4  224.33    5.98
   2  -1  -4  236.67    7.64
   2   1  -4  219.68    7.55
   2   1  -4  229.07    6.03
   2   1  -4  230.41    6.21
   2  -1  -4  226.47    6.15
   2  -1  -4  221.94    5.98
   2  -1  -3  381.45   10.47
   2   1  -3  366.46   10.38
  -2  -1   3  374.52   10.34
  -2   1   3  381.26   10.58
  -2  -1   3  391.33   10.21
   2   1  -3  388.62   10.18
   2  -1  -3  379.44   10.66
   2   1  -3  374.38   10.37
   2  -1  -2  361.85    9.02
   2   1  -2  342.22    9.04
  -2   1   2  337.21    9.05
   2  -1  -2  346.51    9.32
  -2  -1   2  326.75    8.67
   2   1  -2  334.33    8.88
  -2  -1   2  345.05    9.15
   2   1  -2  350.26    9.10
   2  -1  -2  332.09    8.52
   2   1  -1  128.37    3.63
   2  -1  -1  132.84    3.63
   2   1  -1  127.09    4.12
  -2   1   1  124.39    3.79
   2   1  -1  117.10    4.10
  -2  -1   1  121.83    3.36
  -2   1   1  125.10    3.94
   2  -1  -1  129.30    3.72
  -2  -1   1  130.98    3.62
   2   1  -1  126.03    3.84
  -2  -1   0  883.72   20.93
  -2  -1   0  898.59   20.18
  -2   1   0  902.04   20.77
   2   1   0  905.28   20.00
  -2  -1   0  906.64   20.56
  -2   1   0  908.75   20.84
   2   1   0  901.07   21.04
   2   1   0  922.79   20.67
   2  -1   0  884.37   20.50
  -2   1  -1  213.41    6.11
   2   1   1  199.92    6.08
   2   1   2  288.94    7.52
  -2   1  -2  277.98    6.67
  -2   1  -2  286.35    6.77
  -2   1  -2  287.59    8.08
  -2   1  -2  279.71    8.20
  -2   1  -3 4077.11   87.73
  -2   1  -3 3917.04   87.79
   2   1   3 4140.57   89.01
  -2  -1  -4  165.49    4.89
  -2   1  -4  173.59    5.03
  -2   1  -4  175.61    5.13
  -2   1  -4  167.23    4.46
  -2  -1  -4  175.44    4.79
  -2  -1  -4  175.64    5.00
  -2  -1  -4  156.50    5.38
  -2   1  -4  166.41    4.85
  -2   1  -4  170.81    4.78
  -2  -1  -4  165.39    4.87
   2   1   4  169.02    6.10
  -2   1  -4  170.78    4.57
  -2   1  -5   47.82    2.57
  -2  -1  -5   45.38    2.46
  -2  -1  -5   48.90    2.18
  -2   1  -5   47.08    2.17
  -2   1  -5   46.94    2.38
  -2  -1  -5   47.55    2.44
  -2   1  -5   52.29    2.19
  -2  -1  -5   45.38    2.80
  -2   1  -5   47.89    2.31
  -2  -1  -5   47.47    2.19
  -2   1  -5   46.17    2.61
  -2  -1  -5   46.16    2.39
  -2   1  -5   46.87    2.04
   2   1   5   42.13    3.22
   2  -1   5   50.84    3.52
   2  -1   5   39.62    1.71
   2   1   6   38.22    3.44
   2  -1   6   32.94    3.29
   2   1   6   36.27    1.96
  -2  -1  -6   38.61    2.11
  -2   1  -6   38.94    2.14
  -2  -1  -6   35.37    2.29
  -2   1  -6   36.09    2.30
  -2  -1  -6   36.65    2.32
  -2   1  -6   37.05    1.87
  -2  -1  -6   35.49    2.27
  -2  -1  -6   36.33    2.06
  -2   1  -6   41.99    2.68
  -2  -1  -6   36.75    2.35
  -2   1  -6   37.03    1.97
  -2  -1  -6   36.82    2.69
  -2   1  -6   40.07    2.35
  -2   1  -6   37.27    2.46
  -2  -1  -6   36.13    2.39
   2   1   7   11.54    2.34
   2  -1   7   13.93    2.40
   2   1   7   11.72    1.12
  -2  -1  -7   13.02    1.38
  -2   1  -7   12.78    1.52
  -2  -1  -7   16.21    1.74
  -2  -1  -7   13.03    1.57
  -2   1  -7   13.31    1.59
  -2   1  -7   13.49    1.22
  -2   1  -7   14.24    1.61
  -2  -1  -7   12.98    1.74
  -2  -1  -7   15.88    1.72
  -2   1  -7   12.86    1.26
  -2  -1  -7   14.25    1.43
  -2  -1  -7   17.26    1.74
  -2   1  -7   13.43    1.44
  -2   1  -7   14.79    1.66
  -2  -1  -7   11.39    1.34
   2  -1   8    9.96    2.28
  -2   1  -8    9.13    1.29
  -2  -1  -8    7.36    1.24
  -2  -1  -8   10.11    1.12
  -2   1  -8   11.09    1.15
  -2   1  -8    9.49    1.52
  -2  -1  -8    9.18    1.46
  -2   1  -8   11.94    1.61
  -2   1  -8    9.31    1.21
  -2  -1  -8    9.60    1.64
   2   1   8   10.95    2.53
  -2   1  -9  210.06    7.67
  -2  -1  -9  214.49    7.65
  -2  -1  -9  211.93    7.65
  -2   1  -9  220.00    7.66
   2   1   9  199.84   10.97
   2   1   9  205.57   10.42
  -2   1  -9  218.16    6.60
  -2  -1  -9  226.37    6.69
   2  -1  10    5.60    1.17
   2   1  10    5.00    1.23
  -2  -1 -10    6.15    1.29
  -2  -1 -10    6.34    1.23
  -2   1 -10    6.32    1.21
  -2   1 -10    5.12    1.20
  -2   1 -10    6.18    1.05
  -2  -1 -10    5.18    1.12
   2  -1  11   65.55    2.85
   2  -1  11   69.60    3.31
  -2   1 -11   68.81    3.25
  -2  -1 -11   69.91    3.31
  -2  -1 -11   67.23    3.30
  -2  -1 -11   66.47    3.00
  -2   1 -11   66.30    3.20
  -2   1 -12    4.95    0.76
  -2  -1 -12    5.61    0.77
   2  -2 -12   58.65    2.45
  -2   2  12   56.65    2.42
  -2  -2  12   54.75    2.58
  -2   2  12   56.52    2.55
   2   2 -12   55.19    2.65
   2  -2 -12   55.30    2.54
  -2  -2  11  168.66    5.42
  -2  -2  11  186.21    6.35
   2   2 -11  183.05    5.96
   2  -2 -11  183.21    5.92
  -2   2  11  180.20    6.17
  -2   2  11  179.44    5.99
   2  -2 -11  175.54    6.23
   2   2 -11  171.52    6.11
  -2   2  10  135.42    8.23
  -2  -2  10  121.85    7.86
   2   2 -10  126.83    7.22
   2  -2 -10  124.97    7.10
   2  -2 -10  127.69    5.02
   2   2 -10  132.25    4.91
   2   2 -10  133.21    5.51
   2  -2 -10  137.78    5.18
  -2  -2  10  132.29    5.46
  -2   2  10  135.71    5.33
   2   2 -10  132.45    5.12
  -2  -2  10  130.97    4.88
  -2   2  10  128.81    5.40
   2  -2 -10  123.81    4.98
   2  -2 -10  124.66    5.01
  -2  -2   9  416.50   16.10
  -2   2   9  442.46   16.67
   2   2  -9  438.84   15.34
   2  -2  -9  417.16   15.08
   2  -2  -9  434.04   11.82
   2  -2  -9  401.31   11.24
   2   2  -9  409.68   11.74
   2   2  -9  402.00   12.22
   2  -2  -9  404.61   12.03
  -2   2   9  428.64   12.10
  -2  -2   9  401.47   11.51
  -2   2   9  414.44   12.14
  -2  -2   9  424.79   12.35
   2   2  -9  436.55   11.89
   2  -2  -9  421.10   15.24
   2  -2  -9  415.42   11.69
   2   2  -9  402.68   11.60
   2   2  -8 1041.94   26.48
  -2   2   8 1040.76   28.67
  -2  -2   8 1109.39   30.87
   2  -2  -8 1043.94   29.22
  -2   2   8 1124.18   31.30
  -2   2   8 1090.67   24.80
   2  -2  -8 1075.86   25.73
   2  -2  -8 1043.65   25.46
   2  -2  -8 1027.23   26.02
   2   2  -8 1083.91   26.42
  -2  -2   8 1086.60   26.33
  -2  -2   8 1085.86   25.67
   2   2  -8 1081.60   25.78
  -2   2   8 1087.73   26.18
  -2   2   8 1062.52   26.13
   2  -2  -8 1055.37   25.71
   2  -2  -8 1040.89   29.53
   2   2  -8 1039.51   29.61
   2  -2  -8 1031.51   29.51
   2  -2  -7  101.63    4.28
   2   2  -7   90.30    4.18
   2  -2  -7   81.38    4.24
  -2  -2   7   97.60    6.04
  -2   2   7   98.41    6.27
  -2   2   7   95.32    3.48
   2  -2  -7   90.49    3.80
   2  -2  -7   94.75    3.81
   2   2  -7   93.97    3.74
   2   2  -7  103.44    4.08
   2  -2  -7   94.36    4.02
   2   2  -7   92.01    3.88
  -2   2   7   93.80    4.05
  -2  -2   7   94.97    3.83
  -2  -2   7   92.96    4.12
  -2   2   7   93.56    4.07
   2  -2  -7   99.93    3.90
   2  -2  -7   97.66    5.75
   2   2  -7   90.65    3.78
   2   2  -7   96.07    5.73
  -2   2   6   13.01    1.10
   2  -2  -6   13.59    1.23
   2   2  -6   10.93    1.11
   2   2  -6   12.29    1.10
   2   2  -6   12.80    1.33
   2   2  -6   11.44    1.41
   2  -2  -6   10.19    1.91
  -2   2   6   13.30    2.15
  -2  -2   6    8.90    1.73
  -2  -2   6   12.00    1.00
  -2   2   6   11.25    1.28
   2   2  -6   11.90    1.20
  -2  -2   6   14.40    1.41
   2  -2  -6   14.87    2.11
   2  -2  -6   16.02    1.32
   2   2  -6   11.83    1.16
   2   2  -6   12.60    1.90
  -2   2   5  647.04   14.06
   2   2  -5  642.83   14.18
   2  -2  -5  635.46   14.31
   2  -2  -5  638.58   14.24
   2   2  -5  653.92   14.48
  -2  -2   5  648.25   15.56
  -2   2   5  655.30   17.32
   2  -2  -5  652.07   17.07
  -2  -2   5  657.46   17.04
   2   2  -5  627.25   15.41
  -2  -2   5  666.68   14.61
  -2   2   5  640.92   14.55
   2  -2  -5  641.20   14.20
   2  -2  -5  647.39   16.74
   2   2  -5  660.16   14.24
   2   2  -5  601.47   16.86
   2  -2  -4  425.50   10.46
   2   2  -4  428.54   10.63
   2  -2  -4  423.56   10.52
  -2  -2   4  426.76   10.68
  -2   2   4  420.52   10.65
   2   2  -4  425.24   10.42
   2  -2  -4  449.89   12.33
   2   2  -4  420.32   12.27
   2   2  -4  431.64   11.42
  -2  -2   4  426.99   12.24
   2  -2  -4  434.31   12.64
  -2   2   4  447.39   12.68
   2  -2  -4  434.10   10.75
   2   2  -3   50.81    2.80
   2  -2  -3   47.14    2.63
   2   2  -3   49.75    2.77
   2  -2  -3   56.67    3.10
  -2   2   3   51.26    2.88
  -2  -2   3   54.58    2.71
  -2  -2   3   46.62    2.53
   2   2  -2 1414.96   31.66
   2  -2  -2 1391.76   31.46
  -2   2   2 1300.62   30.01
   2   2  -2 1425.09   31.82
  -2   2   2 1476.48   31.85
   2   2  -2 1422.16   31.12
  -2  -2   2 1422.72   31.83
   2  -2  -2 1386.51   32.03
  -2  -2   2 1430.72   31.06
   2  -2  -1  134.34    4.53
   2   2  -1  134.25    4.15
   2   2  -1  137.16    4.55
  -2   2   1  140.91    4.53
   2  -2  -1  131.08    4.00
   2   2  -1  135.99    4.41
  -2   2   1  135.03    4.28
  -2  -2   1  139.78    4.40
  -2  -2   1  137.33    3.60
   2   2  -1  141.50    4.21
  -2  -2   0 1389.42   31.39
   2   2   0 1410.12   31.32
   2   2   0 1404.89   30.59
  -2  -2   0 1326.20   30.70
  -2   2   0 1381.03   31.37
   2   2   1  235.10    6.88
  -2  -2  -1  219.91    6.34
  -2  -2  -1  230.81    6.73
  -2   2  -1  244.69    6.86
  -2   2  -2 3347.92   75.68
  -2   2  -2 3453.10   75.43
   2   2   2 3404.59   75.91
  -2  -2  -3  422.35   10.73
  -2  -2  -3  446.99   10.78
  -2   2  -3  436.51   10.80
  -2  -2  -3  436.19   10.63
  -2   2  -4 2825.85   62.70
  -2  -2  -4 2900.25   62.49
  -2  -2  -4 2875.09   62.39
  -2  -2  -4 2725.10   62.05
  -2  -2  -4 2841.86   62.31
   2   2   4 2628.12   63.85
  -2  -2  -4 2883.02   62.27
  -2   2  -5   20.83    1.69
  -2   2  -5   23.00    1.32
  -2   2  -5   21.58    1.32
  -2  -2  -5   25.41    2.16
  -2  -2  -5   22.67    1.69
  -2  -2  -5   20.07    1.45
  -2  -2  -5   22.88    1.64
   2  -2   5   19.10    1.41
   2   2   5   19.27    2.29
   2  -2   6   13.24    2.24
   2   2   6   12.45    1.25
  -2  -2  -6   10.47    1.15
  -2  -2  -6   13.39    1.45
  -2  -2  -6   13.99    1.47
  -2   2  -6   12.30    1.36
  -2   2  -6   10.70    1.03
  -2  -2  -6    9.70    1.29
  -2   2  -6   13.17    1.16
  -2  -2  -6   10.60    1.55
  -2  -2  -6   13.35    1.42
  -2  -2  -6    9.96    1.19
  -2   2  -6   13.85    1.53
  -2  -2  -6   10.32    1.31
   2   2   7  243.49   11.23
   2  -2   7  252.42   10.76
   2   2   7  240.01    7.20
  -2  -2  -7  245.27    7.52
  -2  -2  -7  243.58    8.03
  -2   2  -7  246.72    8.03
  -2   2  -7  258.61    7.19
  -2  -2  -7  255.79    7.64
  -2   2  -7  250.22    7.29
  -2  -2  -7  243.00    8.14
  -2  -2  -7  236.26    9.05
  -2  -2  -7  262.31    8.38
  -2   2  -7  239.72    7.61
  -2   2  -7  252.78    8.55
   2  -2   8  326.09   13.78
  -2   2  -8  326.85    9.87
  -2  -2  -8  360.73   10.08
  -2   2  -8  355.72    9.50
   2   2   8  357.24   14.70
  -2  -2  -8  348.07   11.78
  -2   2  -8  345.77   10.48
  -2  -2  -8  342.94   10.69
  -2   2  -8  344.82   10.54
  -2   2  -9   84.90    4.25
  -2  -2  -9   81.16    4.21
  -2   2  -9   75.38    4.01
  -2  -2  -9   83.73    4.28
  -2   2  -9   73.87    3.38
  -2  -2  -9   72.80    3.24
  -2   2  -9   78.26    3.29
   2  -2   9   81.11    3.86
   2   2   9   74.53    6.30
   2   2   9   72.25    5.77
   2   2  10  355.41   10.36
   2  -2  10  354.94    9.84
  -2  -2 -10  337.08   10.43
  -2   2 -10  336.78    9.61
  -2   2 -10  351.13   10.39
  -2  -2 -10  348.23   10.48
  -2   2 -10  349.34   10.46
  -2  -2 -10  334.33   10.07
  -2  -2 -10  334.60    9.54
   2   2  11   -0.10    0.63
   2  -2  11    0.44    0.65
   2  -2  11    0.62    0.50
  -2  -2 -11   -0.11    0.72
  -2   2 -11    0.85    0.73
  -2   2 -11    1.04    0.72
  -2  -2 -11    0.54    0.70
  -2  -2 -11    0.75    0.66
  -2  -2 -12   15.32    1.06
  -2  -2 -12   19.13    1.28
  -2   2 -12   17.92    1.22
  -2  -3  12    1.43    0.63
   2  -3 -12    0.27    0.39
   2   3 -12    1.59    0.66
   2  -3 -11    0.71    0.61
  -2   3  11    0.55    0.75
   2   3 -11    1.74    0.69
  -2  -3  11    1.32    0.89
  -2   3  11    0.77    0.67
   2  -3 -11    0.94    0.78
   2   3 -11    1.69    0.93
   2  -3 -10   10.18    1.44
   2   3 -10    9.85    1.30
   2  -3 -10   12.65    1.47
   2   3 -10   13.31    1.71
   2  -3 -10   11.44    1.61
  -2   3  10   11.47    1.60
  -2  -3  10    9.56    1.14
  -2   3  10   13.03    1.64
  -2  -3  10   13.97    1.74
   2  -3 -10    7.91    1.27
   2   3 -10   11.89    1.47
   2  -3 -10   10.44    1.40
  -2   3  10    8.79    2.37
   2   3  -9  156.31    5.71
  -2   3   9  142.66    8.94
  -2  -3   9  167.74    9.16
  -2   3   9  154.99    4.98
   2  -3  -9  160.83    5.87
   2  -3  -9  157.46    5.41
   2   3  -9  156.63    5.88
   2   3  -9  157.93    6.31
  -2   3   9  158.16    6.07
  -2   3   9  166.97    6.19
   2   3  -9  154.84    5.86
  -2  -3   9  161.65    5.55
  -2  -3   9  161.78    6.23
   2  -3  -9  163.29    5.85
   2  -3  -9  153.79    8.23
   2   3  -9  155.25    8.31
   2  -3  -9  149.21    8.10
  -2   3   8  377.81   13.32
   2   3  -8  383.99   11.68
   2  -3  -8  393.05   11.59
  -2   3   8  408.00   15.61
  -2  -3   8  412.14   15.21
   2  -3  -8  402.42   14.51
  -2   3   8  401.73   10.50
   2  -3  -8  404.38   11.15
   2  -3  -8  384.39   10.84
   2  -3  -8  374.18   11.25
  -2   3   8  410.85   11.64
  -2   3   8  403.08   11.48
  -2  -3   8  396.56   10.91
  -2  -3   8  410.70   11.71
   2   3  -8  405.54   11.23
   2  -3  -8  393.51   11.14
   2  -3  -8  420.90   14.67
   2   3  -8  400.14   14.51
  -2   3   7  633.60   18.43
   2   3  -7  632.50   16.62
   2  -3  -7  642.35   16.67
  -2   3   7  665.24   20.63
  -2  -3   7  646.19   19.98
  -2   3   7  645.58   15.73
   2  -3  -7  650.19   16.22
   2   3  -7  613.82   15.46
   2  -3  -7  636.51   16.00
   2   3  -7  632.46   16.37
   2  -3  -7  627.86   16.31
  -2  -3   7  633.63   16.57
   2   3  -7  647.64   16.26
  -2   3   7  657.47   16.62
  -2   3   7  656.04   16.52
  -2  -3   7  639.69   15.96
   2  -3  -7  672.62   19.60
   2  -3  -7  635.69   16.10
   2   3  -7  637.23   19.54
  -2   3   6    6.49    1.31
   2  -3  -6    6.13    1.20
   2  -3  -6    5.53    1.04
  -2   3   6    6.42    0.74
   2   3  -6    5.93    0.87
  -2   3   6    5.24    0.88
   2  -3  -6    5.33    0.93
   2   3  -6    6.53    0.99
  -2  -3   6    7.46    1.64
   2  -3  -6    6.79    1.70
  -2  -3   6    6.23    1.18
  -2   3   6    5.43    1.68
   2   3  -6    7.33    1.03
   2   3  -6    6.92    0.98
  -2  -3   6    5.90    1.03
  -2  -3   6    7.12    0.92
  -2   3   6    6.77    1.08
   2  -3  -6    5.68    1.44
   2  -3  -6    7.60    0.98
   2   3  -6    8.08    1.61
  -2   3   5    0.81    0.61
  -2   3   5    0.27    0.42
   2  -3  -5    0.36    0.52
   2   3  -5   -0.33    0.58
   2  -3  -5    0.43    0.52
   2   3  -5    0.88    0.53
   2  -3  -5   -0.21    0.96
   2  -3  -5    1.05    0.38
  -2  -3   5    0.28    0.65
  -2   3   5    0.22    1.00
  -2  -3   5    0.18    0.77
  -2  -3   5    1.31    0.67
  -2   3   5    0.66    0.58
  -2  -3   5    0.19    0.42
   2   3  -5    0.07    0.44
   2  -3  -5    0.19    0.90
   2  -3  -5    0.56    0.47
   2   3  -5    0.19    0.79
  -2   3   4 2561.99   56.07
  -2   3   4 2555.10   55.12
   2   3  -4 2498.71   54.89
   2  -3  -4 2447.55   55.16
   2   3  -4 2469.89   55.37
   2   3  -4 2443.33   55.63
  -2   3   4 2551.26   57.91
   2  -3  -4 2588.72   58.00
  -2  -3   4 2581.68   57.14
   2  -3  -4 2504.81   55.80
  -2   3   4 2413.63   55.32
   2   3  -4 2537.26   55.18
  -2  -3   4 2584.73   55.37
   2  -3  -4 2658.37   57.53
   2   3  -4 2583.28   57.46
   2   3  -3  571.82   13.86
   2   3  -3  594.22   15.44
   2  -3  -3  600.68   15.36
  -2   3   3  588.21   14.00
   2   3  -3  558.90   15.48
   2   3  -3  591.35   14.14
   2  -3  -3  598.74   15.88
  -2  -3   3  599.80   15.30
  -2  -3   3  606.66   14.91
  -2   3   3  582.90   15.65
   2   3  -2   23.11    1.72
  -2  -3   2   22.28    0.72
   2  -3  -2   23.48    1.67
  -2   3   2   22.06    0.96
   2   3  -2   24.47    1.64
   2   3  -2   22.32    1.77
  -2   3   2   23.16    1.82
   2  -3  -2   25.27    1.89
  -2  -3   2   23.38    1.80
  -2   3   1 3460.82   77.20
  -2  -3   1 3566.44   77.28
   2   3  -1 3591.87   77.05
   2  -3  -1 3489.95   77.50
   2   3  -1 3540.98   77.13
   2   3  -1 3417.66   76.99
  -2   3   1 3450.61   77.50
  -2  -3   0  417.55   10.78
   2  -3   0  410.31   10.54
   2   3   0  414.17   10.89
   2   3   0  413.16   10.22
  -2   3   0  430.09   10.98
   2   3   1   16.67    0.94
  -2  -3  -1   17.47    1.46
  -2  -3  -1   17.37    1.30
   2   3   1   18.76    1.62
   2   3   1   20.39    1.73
  -2   3  -1   18.40    1.45
  -2   3  -1   19.28    1.57
  -2  -3  -2   18.28    1.53
  -2   3  -2   17.96    1.54
   2   3   2   16.69    1.74
   2   3   3 3964.72   88.68
  -2   3  -3 3856.01   88.23
  -2  -3  -3 3985.01   86.16
  -2  -3  -3 3953.31   86.24
  -2  -3  -3 3981.36   86.25
  -2  -3  -3 3930.43   86.27
  -2   3  -3 3887.15   86.57
  -2  -3  -4  115.40    3.61
  -2  -3  -4  117.10    3.92
  -2   3  -4  116.65    4.39
  -2   3  -4  115.11    3.80
  -2  -3  -4  120.10    4.03
  -2  -3  -4  118.08    4.07
  -2  -3  -4  122.28    4.09
  -2   3  -4  113.81    3.46
   2   3   4  110.83    5.68
   2  -3   5  182.39    6.23
   2  -3   5  190.19    5.72
  -2   3  -5  204.40    6.62
  -2   3  -5  184.00    5.32
  -2   3  -5  191.73    5.42
  -2  -3  -5  191.40    6.15
  -2  -3  -5  204.46    6.05
  -2  -3  -5  195.45    6.08
  -2  -3  -5  185.41    5.79
  -2   3  -5  192.43    5.85
   2   3   5  193.90    8.46
   2   3   6  208.49    9.29
   2  -3   6  193.95    8.55
   2   3   6  189.57    6.05
  -2  -3  -6  189.96    5.88
  -2  -3  -6  186.65    6.37
  -2   3  -6  178.04    6.16
  -2   3  -6  192.31    5.59
  -2   3  -6  192.47    6.16
  -2   3  -6  186.25    5.66
  -2  -3  -6  194.55    6.52
  -2  -3  -6  189.61    6.37
  -2  -3  -6  191.12    6.10
  -2  -3  -6  199.35    7.59
  -2  -3  -6  193.28    6.71
  -2   3  -6  177.94    6.80
  -2   3  -6  187.70    6.25
  -2   3  -6  191.19    6.18
   2   3   7   -0.38    1.32
   2  -3   7    1.63    1.14
   2   3   7    0.61    0.69
  -2  -3  -7    0.63    0.70
  -2   3  -7    0.66    0.85
  -2  -3  -7    0.98    0.85
  -2   3  -7    1.45    0.56
  -2   3  -7    0.12    0.67
  -2  -3  -7    1.25    0.71
  -2  -3  -7    1.44    0.65
  -2  -3  -7    0.67    0.90
  -2  -3  -7    1.14    0.87
  -2   3  -7    0.89    0.70
  -2  -3  -7    1.25    0.64
  -2   3  -7    0.24    0.71
   2   3   8   82.09    6.45
   2   3   8   81.92    5.96
   2  -3   8   83.81    6.24
   2   3   8   83.61    3.44
  -2  -3  -8   80.58    3.69
  -2   3  -8   80.43    4.11
  -2   3  -8   75.61    3.94
  -2  -3  -8   84.57    4.22
  -2  -3  -8   74.41    4.00
  -2   3  -8   82.22    3.38
  -2  -3  -8   82.61    3.83
  -2  -3  -8   75.47    4.74
  -2  -3  -8   89.69    3.79
  -2   3  -8   71.31    3.58
  -2   3  -9  280.16    8.48
  -2  -3  -9  305.50    8.85
  -2  -3  -9  311.76    9.64
  -2  -3  -9  274.97    9.25
  -2   3  -9  303.10    9.45
  -2   3  -9  289.98    9.24
   2   3   9  277.13   13.24
   2  -3   9  264.78   12.32
   2   3   9  274.27   12.17
   2  -3   9  284.20    8.68
  -2   3  -9  282.98    8.14
  -2  -3  -9  296.02    8.34
   2  -3  10   11.64    1.28
   2   3  10   12.42    1.62
  -2  -3 -10   12.78    1.62
  -2  -3 -10    9.56    1.55
  -2   3 -10   12.37    1.55
  -2   3 -10   13.90    1.64
  -2  -3 -10    9.89    1.41
   2  -3  11   37.75    2.31
   2   3  11   40.11    2.33
  -2   3 -11   39.81    2.30
  -2  -3 -11   39.07    2.23
  -2  -3 -11   39.78    2.36
  -2   3 -11   41.13    2.36
  -2  -3 -12   40.62    1.82
  -2  -3 -12   37.40    1.71
  -2   3 -12   37.34    1.72
  -2   4  12   47.33    2.14
  -2  -4  12   45.29    2.18
   2  -4 -12   47.09    2.08
   2   4 -12   42.82    2.20
   2  -4 -12   45.89    2.00
   2  -4 -12   43.54    1.98
  -2   4  11    8.88    1.23
   2  -4 -11    8.34    1.10
  -2   4  11    7.21    1.11
   2   4 -11    9.26    1.14
  -2  -4  11    5.92    1.06
   2   4 -11    7.20    1.21
  -2  -4  10  162.40    5.30
  -2   4  10  174.39    6.39
  -2  -4  10  181.52    6.56
   2   4 -10  167.82    6.07
   2   4 -10  177.73    6.57
   2  -4 -10  178.93    6.09
   2   4 -10  166.52    5.93
   2  -4 -10  174.13    6.01
   2  -4  -9   55.40    3.32
  -2   4   9   51.80    5.28
  -2  -4   9   55.06    5.13
  -2   4   9   52.77    2.60
   2  -4  -9   57.17    3.17
   2  -4  -9   55.98    2.75
   2   4  -9   56.77    3.51
   2   4  -9   61.84    3.26
  -2   4   9   52.52    3.27
  -2  -4   9   58.89    3.52
  -2  -4   9   53.72    2.71
   2  -4  -9   55.59    3.10
   2  -4  -9   55.80    4.74
   2   4  -9   61.34    5.01
   2  -4  -9   57.34    4.80
   2  -4  -8  354.80   10.80
  -2   4   8  334.25   12.10
  -2   4   8  397.53   15.07
  -2  -4   8  375.21   14.38
  -2   4   8  367.87    9.92
   2  -4  -8  348.19    9.99
   2   4  -8  371.89   10.76
   2  -4  -8  376.29   10.45
  -2  -4   8  353.89   10.82
  -2   4   8  364.54   10.85
   2   4  -8  364.18   10.49
  -2  -4   8  354.73    9.87
   2  -4  -8  360.46   10.41
   2  -4  -8  373.63   13.72
   2   4  -8  361.38   13.66
  -2   4   7  219.61    8.59
  -2  -4   7  208.93    7.61
  -2   4   7  205.28   10.09
   2  -4  -7  225.94    9.97
  -2  -4   7  238.58   10.10
  -2   4   7  218.84    6.31
  -2   4   7  225.31    6.77
   2   4  -7  223.41    6.64
   2   4  -7  224.20    7.27
   2  -4  -7  230.74    7.12
   2  -4  -7  222.83    6.82
   2  -4  -7  216.12    7.04
  -2  -4   7  219.69    6.61
  -2   4   7  224.34    7.41
   2   4  -7  212.85    7.03
  -2  -4   7  236.86    7.42
   2  -4  -7  238.87    9.84
   2  -4  -7  232.82    7.06
   2   4  -7  243.21    9.87
   2  -4  -6   13.52    1.53
  -2   4   6   12.48    1.70
   2   4  -6   15.12    1.45
  -2   4   6   13.44    1.15
   2  -4  -6   13.73    1.27
   2   4  -6   14.61    1.47
   2  -4  -6   14.63    1.38
   2   4  -6   12.52    1.23
  -2  -4   6   12.20    2.03
   2  -4  -6   11.71    2.07
  -2  -4   6   12.79    1.68
  -2   4   6   11.36    2.19
  -2   4   6   13.97    1.45
   2   4  -6   15.12    1.38
  -2  -4   6   15.59    1.24
  -2  -4   6   15.91    1.51
   2  -4  -6   14.63    1.30
   2  -4  -6   15.46    2.14
   2   4  -6   16.62    2.28
  -2   4   5   66.38    3.57
  -2   4   5   73.39    2.93
  -2   4   5   71.60    2.77
   2   4  -5   71.34    3.03
   2  -4  -5   80.26    3.10
   2   4  -5   72.78    3.16
   2  -4  -5   78.17    4.78
  -2   4   5   73.45    4.67
  -2  -4   5   73.86    3.97
  -2  -4   5   74.06    4.27
   2  -4  -5   75.11    3.09
   2   4  -5   84.08    2.85
  -2  -4   5   76.46    3.12
  -2   4   5   80.89    3.23
  -2  -4   5   73.35    2.71
   2   4  -5   73.85    3.00
   2  -4  -5   76.77    4.39
   2   4  -5   77.30    4.59
  -2   4   4 1926.82   44.28
  -2   4   4 1859.13   43.27
  -2   4   4 1992.27   43.53
   2  -4  -4 1967.29   43.56
   2   4  -4 1992.61   43.77
   2   4  -4 1895.56   43.22
   2  -4  -4 1967.05   46.66
  -2   4   4 1973.87   46.36
  -2  -4   4 2078.94   45.59
  -2  -4   4 2092.28   45.57
   2  -4  -4 1994.46   44.58
  -2   4   4 1967.16   43.67
  -2  -4   4 1928.70   43.61
   2   4  -4 1904.93   43.47
  -2   4   4 1891.05   43.31
   2  -4  -4 2030.57   45.93
   2  -4  -4 1995.61   43.36
   2   4  -4 2092.68   46.08
   2   4  -3 1655.98   37.62
  -2   4   3 1597.46   35.72
  -2   4   3 1623.09   35.48
   2  -4  -3 1604.18   35.50
   2   4  -3 1621.35   35.63
   2   4  -3 1572.96   35.69
  -2  -4   3 1548.08   35.44
  -2   4   3 1579.83   35.48
   2   4  -3 1580.64   35.38
   2  -4  -3 1594.20   37.34
  -2   4   3 1610.89   37.75
   2  -4  -3 1560.01   37.93
   2   4  -3 1599.37   35.32
  -2  -4   3 1484.37   36.10
  -2  -4   3 1672.46   37.39
   2   4  -3 1625.07   37.44
   2   4  -2  861.15   20.58
  -2   4   2  808.21   18.57
   2   4  -2  862.60   20.10
  -2   4   2  790.53   20.34
  -2  -4   2  818.07   19.82
   2   4  -2  803.37   18.74
  -2  -4   2  825.99   20.32
   2  -4  -2  848.47   20.65
   2   4  -2  837.86   20.21
   2   4  -1 3598.78   77.90
   2  -4  -1 3540.49   78.70
  -2   4   1 3620.24   78.52
  -2  -4   1 3572.76   78.45
  -2  -4   1 3792.73   78.75
   2   4  -1 3260.08   78.80
   2   4  -1 3558.68   78.48
   2   4  -1 3458.37   78.20
  -2   4   1 3469.94   78.73
   2  -4   0  140.19    4.68
   2  -4   0  127.82    4.25
  -2  -4   0  134.60    4.72
  -2  -4   0  127.16    4.63
   2   4   0  134.06    4.86
   2   4   0  136.87    4.94
   2   4   0  130.42    4.31
  -2   4   0  134.50    4.57
  -2   4   0  128.33    4.77
  -2  -4  -1   26.12    1.71
  -2  -4  -1   26.10    1.88
   2   4   1   23.76    1.27
   2   4   1   26.14    2.06
   2   4   1   23.77    1.95
  -2   4  -1   24.02    1.72
  -2   4  -1   25.11    1.91
  -2  -4  -2  496.53   12.49
  -2   4  -2  468.93   12.82
  -2   4  -2  477.33   12.41
   2   4   2  460.84   13.14
   2   4   2  465.98   12.98
   2   4   3 1435.05   34.47
  -2   4  -3 1494.99   34.08
  -2   4  -3 1427.56   33.30
  -2  -4  -3 1361.33   31.80
  -2  -4  -3 1441.23   32.01
  -2  -4  -3 1401.77   31.89
  -2  -4  -3 1372.27   31.91
  -2  -4  -3 1441.28   33.04
   2  -4   4 1481.01   34.23
  -2  -4  -4 1429.97   32.23
  -2   4  -4 1400.41   33.67
  -2   4  -4 1440.83   32.03
  -2  -4  -4 1460.05   32.76
  -2   4  -4 1414.69   32.36
  -2  -4  -4 1468.15   32.88
  -2  -4  -4 1439.96   32.87
  -2  -4  -4 1427.83   32.90
   2   4   4 1414.85   35.84
  -2   4  -5  609.84   16.03
   2  -4   5  605.29   15.92
   2  -4   5  553.94   14.79
  -2   4  -5  607.06   14.25
  -2  -4  -5  608.81   14.97
  -2  -4  -5  580.73   14.84
  -2   4  -5  607.13   14.67
  -2  -4  -5  582.72   15.17
  -2  -4  -5  601.84   15.05
  -2  -4  -5  606.50   15.09
   2   4   5  590.84   18.33
   2   4   6    3.57    1.65
   2  -4   6    3.73    0.83
   2   4   6    6.38    1.07
  -2  -4  -6    4.24    1.02
  -2   4  -6    6.17    0.81
  -2  -4  -6    4.06    0.90
  -2  -4  -6    4.07    0.95
  -2   4  -6    4.03    0.89
  -2  -4  -6    4.72    1.08
  -2  -4  -6    3.44    1.13
  -2   4  -6    4.05    1.00
  -2   4  -6    4.98    1.07
  -2   4  -6    5.61    1.16
   2   4   7  281.38   12.38
  -2  -4  -7  268.83    7.64
   2   4   7  286.25   11.56
   2  -4   7  272.13   11.56
   2   4   7  280.46    8.35
  -2  -4  -7  270.12    8.15
  -2  -4  -7  281.87    8.92
  -2   4  -7  272.78    8.68
  -2  -4  -7  270.70    8.61
  -2   4  -7  282.51    7.88
  -2  -4  -7  286.57    8.98
  -2  -4  -7  275.59   10.35
  -2  -4  -7  284.26    8.49
  -2   4  -7  275.51    8.48
  -2   4  -7  274.67    9.52
  -2  -4  -7  277.17    9.10
   2   4   8   51.78    5.16
   2  -4   8   50.03    4.81
   2   4   8   60.69    5.07
   2   4   8   56.54    2.85
  -2  -4  -8   55.46    2.98
  -2  -4  -8   52.83    3.20
  -2   4  -8   57.56    3.39
  -2  -4  -8   52.70    3.35
  -2   4  -8   51.74    2.60
  -2  -4  -8   52.05    4.03
  -2  -4  -8   54.15    2.94
  -2  -4  -8   53.04    3.07
  -2   4  -8   52.20    2.99
   2   4   9   26.82    3.38
   2  -4   9   22.68    3.38
  -2   4  -9   27.06    2.00
  -2  -4  -9   25.67    2.01
  -2  -4  -9   25.51    2.31
  -2   4  -9   25.46    2.28
  -2  -4  -9   26.13    2.27
  -2   4  -9   26.58    2.26
  -2   4  -9   22.32    1.70
  -2  -4  -9   22.93    2.57
  -2  -4  -9   24.41    1.93
   2   4   9   24.57    3.69
   2  -4   9   25.04    1.87
   2   4  10  366.49   10.81
  -2  -4 -10  369.59   10.70
  -2   4 -10  355.19   10.52
  -2  -4 -10  380.61   10.96
  -2  -4 -10  357.05   10.47
   2   4  11  174.19    5.74
  -2   4 -11  165.03    5.54
  -2  -4 -11  175.06    5.69
  -2  -4 -11  181.81    5.67
  -2  -4 -12    4.07    0.59
  -2  -4 -12    2.68    0.52
   2  -5 -12   68.47    2.36
   2   5 -12   79.72    2.95
  -2  -5  11   15.44    1.48
   2  -5 -11   12.30    1.24
  -2   5  11   12.50    1.37
   2   5 -11   12.14    1.40
   2  -5 -11   13.73    1.35
   2  -5 -11   11.32    1.23
   2   5 -10   46.90    2.71
  -2   5  10   44.24    2.79
  -2   5  10   42.60    2.59
  -2  -5  10   45.37    2.84
   2  -5 -10   39.10    2.63
   2   5 -10   48.63    3.04
   2  -5 -10   42.50    2.60
   2  -5 -10   46.36    2.69
   2   5 -10   46.64    2.72
   2  -5  -9  660.16   17.65
   2   5  -9  627.12   17.49
  -2   5   9  664.75   22.58
  -2   5   9  669.17   16.52
   2  -5  -9  676.12   17.26
   2   5  -9  674.43   17.96
   2  -5  -9  656.65   17.50
  -2  -5   9  672.00   16.22
  -2  -5   9  704.32   17.80
   2   5  -9  689.25   17.41
  -2   5   9  651.57   17.22
  -2   5   9  672.19   17.73
   2  -5  -9  685.53   17.27
   2  -5  -9  659.26   21.09
   2   5  -9  675.46   21.29
   2  -5  -8  264.60    8.71
  -2   5   8  255.82   11.97
  -2  -5   8  235.67   11.13
   2  -5  -8  277.92   11.81
  -2   5   8  261.82    7.89
   2  -5  -8  267.00    7.85
   2  -5  -8  277.74    8.38
   2   5  -8  249.73    8.53
   2  -5  -8  271.82    8.57
  -2  -5   8  259.26    7.51
  -2  -5   8  265.33    8.61
  -2   5   8  274.18    8.71
   2   5  -8  269.38    8.35
  -2   5   8  264.94    8.31
   2  -5  -8  265.45    8.25
   2  -5  -8  274.24   11.36
   2   5  -8  283.49   11.71
  -2   5   7  344.93   11.93
   2  -5  -7  379.12   11.07
  -2   5   7  379.61    9.94
   2  -5  -7  387.27   10.65
   2   5  -7  373.18   10.27
   2  -5  -7  376.62   10.28
   2   5  -7  379.49   10.93
  -2   5   7  393.04   14.68
   2  -5  -7  391.03   14.34
  -2  -5   7  378.18   13.87
  -2  -5   7  368.46   11.69
  -2   5   7  377.83   10.95
  -2  -5   7  376.84    9.87
  -2  -5   7  398.12   10.97
  -2   5   7  375.35   10.52
   2   5  -7  363.28   10.61
   2  -5  -7  364.40   10.43
   2  -5  -7  382.85   13.60
   2   5  -7  402.21   13.88
  -2   5   6    3.71    1.03
   2  -5  -6    1.70    0.84
  -2   5   6    3.94    0.74
   2   5  -6    2.38    0.87
   2   5  -6    2.87    0.77
  -2   5   6    3.57    0.87
   2  -5  -6    1.95    0.66
   2  -5  -6    3.37    0.83
  -2  -5   6    2.75    1.13
   2  -5  -6    4.70    1.52
  -2  -5   6    4.72    1.21
  -2   5   6    3.87    1.51
  -2  -5   6    2.63    0.63
  -2   5   6    1.54    0.75
  -2   5   6    2.01    0.74
   2   5  -6    2.64    0.76
  -2  -5   6    2.84    0.85
   2  -5  -6    3.06    0.82
   2  -5  -6    2.05    1.04
   2   5  -6    2.55    1.21
  -2   5   5    0.42    0.60
  -2   5   5    0.44    0.51
   2   5  -5   -0.10    0.67
  -2   5   5    0.74    0.62
   2  -5  -5    0.25    0.57
   2  -5  -5   -0.25    1.01
  -2  -5   5    0.20    0.75
   2  -5  -5    1.47    0.63
  -2   5   5    0.49    0.99
  -2   5   5    0.22    0.51
  -2   5   5    0.63    0.65
   2   5  -5    0.49    0.49
  -2  -5   5    0.98    0.47
   2  -5  -5    1.08    1.02
   2   5  -5    1.50    1.04
  -2   5   4 4640.96  102.60
  -2   5   4 4693.55  101.83
   2   5  -4 4744.22  102.11
   2  -5  -4 4615.18  101.84
   2   5  -4 4605.07  102.09
  -2   5   4 4578.61  104.97
  -2  -5   4 4767.46  104.16
   2  -5  -4 4601.83  105.15
  -2  -5   4 4791.91  102.41
   2  -5  -4 4572.97  103.20
  -2  -5   4 4512.24  101.74
   2   5  -4 4685.63  101.78
  -2   5   4 4559.80  101.39
  -2   5   4 4613.70  101.87
   2  -5  -4 4809.43  104.61
   2  -5  -4 4774.34  101.56
   2   5  -4 4865.75  104.61
  -2   5   3 5416.18  119.32
   2   5  -3 5731.02  121.53
  -2   5   3 5340.86  118.89
  -2   5   3 5279.88  118.94
   2   5  -3 5432.57  119.27
   2  -5  -3 5574.43  119.06
   2   5  -3 5612.71  119.19
  -2   5   3 5543.61  121.61
  -2  -5   3 5560.48  121.28
   2  -5  -3 5635.00  121.87
   2  -5  -3 5428.10  120.71
  -2   5   3 5506.47  118.95
   2   5  -3 5403.38  118.89
   2  -5  -3 5408.40  121.05
   2   5  -3 5686.46  121.27
  -2   5   2  658.57   15.45
  -2   5   2  662.16   15.44
   2  -5  -2  708.61   17.62
  -2   5   2  673.86   17.34
  -2  -5   2  669.34   16.74
  -2  -5   2  669.25   17.34
   2   5  -2  642.69   15.13
   2   5  -2  650.37   15.73
   2   5  -2  683.85   17.06
   2   5  -2  696.28   17.45
  -2   5   2  669.16   15.56
   2   5  -2  659.94   17.09
   2  -5  -1 1913.14   44.70
  -2  -5   1 1963.98   44.53
  -2  -5   1 1958.82   44.77
  -2   5   1 1959.60   43.05
   2   5  -1 1937.57   44.81
   2   5  -1 1914.41   44.55
   2   5  -1 1961.79   44.38
  -2   5   1 1942.39   44.90
  -2  -5   0  113.74    4.38
  -2  -5   0  112.62    4.30
   2  -5   0  109.16    4.14
   2   5   0   98.19    4.32
   2   5   0  106.01    4.44
  -2   5   0   99.49    3.99
   2   5   0  100.13    3.93
  -2   5   0  105.92    4.41
   2   5   0   99.55    3.07
   2  -5   1  254.10    7.19
  -2  -5  -1  277.71    8.30
  -2  -5  -1  279.73    7.91
  -2   5  -1  281.98    8.46
  -2   5  -1  262.56    7.88
   2   5   1  276.87    8.54
   2   5   1  269.02    8.56
   2   5   2  143.56    5.91
   2   5   2  148.17    5.83
   2   5   2  136.65    4.75
  -2  -5  -2  144.11    5.52
  -2   5  -2  152.39    5.74
  -2  -5  -2  148.17    4.45
  -2  -5  -2  148.33    4.48
  -2   5  -2  143.47    5.27
   2   5   3 1397.03   34.93
   2   5   3 1458.33   34.59
  -2   5  -3 1453.56   34.43
  -2  -5  -3 1396.58   32.01
   2   5   3 1400.60   33.26
  -2  -5  -3 1491.04   33.65
  -2  -5  -3 1429.73   32.18
  -2  -5  -3 1389.81   32.09
  -2  -5  -3 1462.25   32.29
  -2  -5  -3 1372.32   32.31
  -2   5  -3 1398.48   33.50
  -2   5  -4  123.51    5.02
  -2  -5  -4  127.03    3.94
  -2  -5  -4  127.91    5.08
   2   5   4  116.56    5.27
   2  -5   4  122.48    4.97
   2  -5   4  118.32    5.35
  -2  -5  -4  124.87    4.28
  -2  -5  -4  126.34    4.37
  -2  -5  -4  118.65    4.27
  -2   5  -4  124.28    3.87
  -2  -5  -4  121.34    4.35
   2   5   4  134.03    6.42
   2   5   5  340.17   12.69
   2  -5   5  360.89   10.96
   2  -5   5  356.68    9.96
   2   5   5  343.22   11.59
   2   5   5  356.80    9.86
  -2  -5  -5  338.29    9.18
  -2  -5  -5  351.73    9.69
  -2   5  -5  347.96    9.01
  -2  -5  -5  364.84    9.89
  -2  -5  -5  339.88    9.78
  -2   5  -5  361.03    9.23
  -2  -5  -5  337.01    9.53
  -2  -5  -5  359.64    9.84
  -2   5  -5  359.74   10.87
  -2   5  -5  340.92    8.79
  -2   5  -6  232.39    8.48
  -2   5  -6  244.43    7.59
  -2   5  -6  229.42    7.29
  -2  -5  -6  240.46    7.60
   2   5   6  243.10    9.70
   2  -5   6  224.71    7.85
  -2   5  -6  224.64    6.63
  -2  -5  -6  233.31    7.46
  -2  -5  -6  244.09    7.75
  -2  -5  -6  228.25    7.24
  -2   5  -6  242.52    6.99
  -2  -5  -6  225.37    6.73
   2   5   6  230.77   10.46
  -2  -5  -7    6.90    0.95
   2   5   7    9.42    2.32
   2   5   7    7.17    1.17
  -2  -5  -7    4.91    1.21
  -2  -5  -7    8.10    1.41
   2   5   7   10.60    2.17
   2  -5   7    8.88    2.05
  -2   5  -7    7.65    0.99
  -2  -5  -7    8.84    1.45
  -2  -5  -7   10.65    1.36
  -2  -5  -7    8.01    1.64
  -2  -5  -7    8.87    1.39
  -2   5  -7    8.86    1.46
  -2   5  -7    7.35    1.24
  -2   5  -7    8.74    1.57
  -2  -5  -8  156.26    5.12
   2   5   8  165.71    9.50
   2   5   8  158.52    5.71
  -2  -5  -8  175.21    6.51
  -2   5  -8  160.16    6.03
  -2   5  -8  172.64    6.34
  -2  -5  -8  161.82    6.16
   2   5   8  167.65    8.72
   2  -5   8  162.14    8.96
   2  -5   8  163.33    5.45
  -2  -5  -8  170.06    7.81
  -2  -5  -8  170.94    6.06
  -2  -5  -8  156.87    5.79
  -2   5  -8  164.72    5.99
   2   5   9   75.08    5.77
   2   5   9   60.37    5.00
   2  -5   9   59.86    5.31
   2   5   9   64.19    2.91
  -2   5  -9   68.02    3.71
  -2   5  -9   71.10    3.57
  -2  -5  -9   64.92    3.59
  -2  -5  -9   67.15    3.59
  -2  -5  -9   65.93    3.75
  -2  -5  -9   67.50    3.31
  -2  -5  -9   63.66    4.37
  -2   5  -9   63.92    3.24
   2   5   9   62.96    3.65
   2   5  10   15.04    1.77
   2  -5  10   15.92    1.65
  -2   5 -10   12.79    1.19
  -2   5 -10   15.97    1.67
  -2  -5 -10   16.96    1.72
  -2  -5 -10   18.79    1.75
  -2   5 -10   16.31    1.60
   2   5  11  345.64    9.43
   2  -5  11  352.93    9.19
  -2  -5 -11  333.30    9.16
  -2  -5 -11  327.36    9.21
  -2  -5 -12   67.36    2.24
  -2  -5 -12   78.41    2.50
   2   6 -12    2.83    0.62
   2  -6 -12    1.84    0.52
   2  -6 -11  245.04    7.04
  -2   6  11  253.63    7.31
   2  -6 -11  223.83    6.65
   2  -6 -11  223.69    6.72
   2   6 -11  247.46    7.41
   2  -6 -11  240.08    6.95
   2  -6 -11  241.00    7.01
  -2   6  10   33.42    1.85
   2   6 -10   34.55    2.33
   2  -6 -10   35.06    2.32
   2   6 -10   36.40    2.57
   2  -6 -10   36.57    2.36
  -2   6  10   33.61    2.16
  -2  -6  10   33.99    2.40
  -2   6  10   36.16    2.50
   2  -6 -10   35.36    2.29
   2  -6 -10   33.69    2.39
   2   6  -9   37.71    2.67
   2  -6  -9   40.63    2.88
  -2   6   9   47.77    4.87
  -2  -6   9   44.19    4.40
  -2   6   9   35.67    2.24
   2  -6  -9   41.95    2.67
   2  -6  -9   42.99    2.70
  -2  -6   9   40.07    2.71
  -2   6   9   46.10    2.97
   2   6  -9   36.40    2.51
  -2   6   9   40.83    2.53
   2  -6  -9   39.81    2.59
   2  -6  -9   42.68    4.20
   2   6  -9   37.91    3.98
   2  -6  -8  600.66   16.30
   2   6  -8  603.35   15.96
  -2   6   8  554.63   20.40
   2  -6  -8  585.92   20.15
  -2   6   8  590.87   14.79
  -2   6   8  596.86   15.48
   2   6  -8  577.65   14.95
   2   6  -8  608.68   16.24
   2  -6  -8  594.90   15.09
   2  -6  -8  601.12   15.79
   2  -6  -8  595.69   15.81
  -2  -6   8  624.12   16.08
  -2   6   8  601.71   16.18
  -2   6   8  608.66   15.64
   2   6  -8  606.67   15.84
   2  -6  -8  587.74   15.66
   2  -6  -8  622.82   19.88
   2   6  -8  626.59   20.02
   2  -6  -7   92.69    4.34
  -2   6   7   85.43    4.73
   2   6  -7   87.82    3.99
   2  -6  -7   79.62    6.00
  -2   6   7   88.79    6.28
  -2  -6   7   91.15    4.90
  -2   6   7   93.73    3.67
   2   6  -7   90.50    3.83
   2  -6  -7   88.02    3.68
   2  -6  -7   96.22    4.06
   2   6  -7   96.22    4.29
   2  -6  -7   92.89    4.00
  -2  -6   7   87.98    4.03
   2   6  -7   88.78    4.01
  -2   6   7   93.02    3.85
  -2   6   7   94.85    4.23
   2  -6  -7   94.06    3.92
   2  -6  -7   89.87    5.92
   2   6  -7   82.91    3.48
   2   6  -7   88.75    5.96
  -2   6   6   66.47    3.86
   2  -6  -6   74.83    3.60
  -2   6   6   69.35    3.02
  -2   6   6   71.11    3.23
   2  -6  -6   65.68    3.00
   2  -6  -6   72.68    3.30
   2   6  -6   71.18    3.46
   2   6  -6   69.79    3.28
  -2   6   6   77.21    5.39
   2  -6  -6   70.66    5.15
  -2  -6   6   72.65    4.37
  -2  -6   6   60.06    3.09
   2   6  -6   68.32    3.18
  -2   6   6   71.28    3.38
  -2   6   6   69.35    3.02
   2  -6  -6   65.77    4.71
   2   6  -6   65.72    4.72
   2   6  -6   65.76    2.95
   2  -6  -5 1273.84   29.73
  -2   6   5 1224.80   30.39
  -2   6   5 1187.94   29.06
  -2   6   5 1204.25   29.28
   2  -6  -5 1302.83   29.42
   2   6  -5 1259.94   29.66
  -2   6   5 1273.31   33.03
   2  -6  -5 1254.28   30.32
   2  -6  -5 1290.17   33.28
  -2   6   5 1284.48   28.87
  -2   6   5 1285.93   29.45
   2   6  -5 1277.76   29.38
   2  -6  -5 1290.40   32.69
   2  -6  -5 1316.66   29.12
   2   6  -5 1253.06   32.66
  -2   6   4 1390.55   32.03
  -2   6   4 1353.41   31.10
  -2   6   4 1386.02   31.27
   2   6  -4 1398.72   30.90
   2   6  -4 1424.10   31.60
   2  -6  -4 1398.63   31.32
   2   6  -4 1348.18   31.48
  -2  -6   4 1435.64   32.17
  -2  -6   4 1431.30   33.78
  -2   6   4 1476.35   34.60
   2  -6  -4 1388.82   34.86
   2  -6  -4 1406.42   32.98
  -2   6   4 1363.41   30.60
  -2   6   4 1393.36   31.19
   2   6  -4 1431.13   31.20
   2  -6  -4 1422.98   33.97
   2  -6  -4 1401.54   30.89
   2   6  -4 1440.49   34.21
  -2   6   3  263.74    7.24
  -2   6   3  280.57    7.08
  -2   6   3  280.05    7.32
   2   6  -3  263.71    7.25
   2   6  -3  270.55    7.60
   2  -6  -3  274.60    7.37
   2   6  -3  265.22    7.41
  -2   6   3  273.26    9.33
  -2  -6   3  270.16    9.10
   2  -6  -3  294.17    9.08
   2  -6  -3  255.71    9.32
  -2  -6   3  268.02    7.10
   2   6  -3  258.55    7.15
   2   6  -3  257.26    9.23
  -2   6   3  267.25    7.66
   2   6  -3  263.90    9.13
  -2   6   2 4442.12   95.06
  -2   6   2 4368.47   94.98
  -2   6   2 4435.93   97.72
   2   6  -2 4435.05   95.26
  -2  -6   2 4363.47   97.45
  -2  -6   2 4532.99   96.91
  -2   6   2 4620.73   97.51
   2  -6  -2 4607.77   97.52
   2  -6  -2 4519.45   97.65
   2   6  -2 4575.82   95.22
   2   6  -2 4265.84   95.40
   2   6  -2 4580.90   97.26
   2   6  -2 4647.20   97.59
  -2   6   2 4552.09   95.41
   2   6  -2 4484.37   97.30
  -2   6   1 1153.03   26.22
  -2   6   1 1148.43   26.24
  -2   6   1 1079.69   28.29
   2   6  -1 1151.26   25.56
   2   6  -1 1157.52   26.53
   2  -6  -1 1204.28   28.12
  -2  -6   1 1196.33   28.08
  -2  -6   1 1152.31   28.20
   2   6  -1 1154.59   26.49
  -2  -6   1 1152.09   26.41
   2   6  -1 1172.28   28.14
  -2   6   1 1217.85   26.67
   2   6  -1 1213.59   28.36
   2   6  -1 1141.38   26.63
   2   6  -1 1168.62   27.97
  -2   6   0  123.75    3.90
  -2   6   0  125.83    3.81
   2   6   0  130.86    3.86
   2   6   0  123.46    4.08
  -2   6   0  117.75    5.07
   2  -6   0  131.21    4.84
  -2  -6   0  142.83    5.30
  -2  -6   0  114.33    4.93
  -2  -6   0  124.87    3.98
   2   6   0  123.83    5.17
   2   6   0  129.72    5.31
  -2   6   0  137.43    4.94
   2   6   1   22.88    1.54
  -2   6  -1   26.02    1.46
  -2   6  -1   25.94    1.36
  -2   6  -1   30.46    2.33
  -2  -6  -1   25.72    1.52
  -2   6  -1   24.83    1.95
   2  -6   1   23.47    1.38
   2   6   1   22.85    2.17
   2   6   1   25.91    2.33
  -2  -6  -1   24.98    2.12
  -2  -6  -1   23.73    1.94
   2   6   2  573.60   16.94
   2   6   2  610.16   16.60
  -2   6  -2  591.21   14.31
  -2   6  -2  631.20   16.60
   2   6   2  593.74   15.21
   2  -6   2  615.27   15.09
  -2  -6  -2  612.90   16.28
  -2  -6  -2  620.63   15.35
  -2  -6  -2  610.64   14.62
  -2  -6  -2  602.95   14.60
  -2   6  -2  597.60   14.32
  -2   6  -2  608.34   15.72
   2   6   3    0.75    0.89
   2   6   3    1.90    1.15
  -2   6  -3    0.74    0.47
  -2   6  -3    0.54    0.86
   2   6   3    0.07    0.56
  -2  -6  -3    0.33    0.39
  -2  -6  -3    0.63    0.44
   2   6   3    0.26    0.68
  -2  -6  -3    0.60    0.73
  -2  -6  -3    1.01    0.60
  -2  -6  -3   -0.08    0.59
  -2  -6  -3    0.64    0.57
  -2   6  -3    1.37    0.52
  -2   6  -3    1.65    0.72
   2   6   4  124.83    6.45
   2   6   4  121.88    6.06
  -2  -6  -4  133.94    5.44
   2  -6   4  120.21    5.21
   2   6   4  128.88    5.56
  -2   6  -4  125.32    5.98
   2   6   4  119.43    4.02
  -2  -6  -4  121.83    3.98
  -2  -6  -4  119.63    4.34
  -2  -6  -4  119.98    4.35
  -2  -6  -4  121.78    4.45
  -2  -6  -4  125.00    4.44
  -2   6  -4  127.29    5.38
  -2   6  -4  125.77    3.95
   2   6   5 1041.01   28.22
   2   6   5 1031.41   28.89
   2   6   5 1017.89   27.12
   2  -6   5 1052.23   26.83
   2  -6   5 1070.50   25.52
   2   6   5 1025.09   25.13
  -2  -6  -5 1047.95   24.30
  -2  -6  -5 1051.16   25.00
  -2  -6  -5 1027.88   24.80
  -2  -6  -5 1047.81   25.04
  -2  -6  -5 1050.93   24.99
  -2  -6  -5 1044.95   24.95
  -2   6  -5 1052.67   24.02
  -2   6  -5 1051.15   24.97
  -2   6  -5 1054.34   26.57
  -2   6  -5 1051.12   24.92
  -2   6  -5 1010.00   23.95
  -2  -6  -6  179.52    5.72
   2   6   6  191.20    9.38
  -2  -6  -6  188.43    6.44
  -2   6  -6  180.69    6.15
  -2  -6  -6  186.60    6.17
   2   6   6  173.57    6.34
   2   6   6  174.47    8.07
   2  -6   6  170.49    6.99
  -2  -6  -6  185.90    6.48
  -2  -6  -6  175.34    6.15
  -2  -6  -6  181.47    6.30
  -2   6  -6  171.56    7.35
  -2   6  -6  184.49    6.40
  -2   6  -6  181.43    6.24
  -2  -6  -7  990.94   23.98
  -2   6  -7  941.48   23.85
  -2   6  -7  916.56   25.24
   2  -6   7  980.28   28.21
   2   6   7  943.20   27.10
  -2  -6  -7  971.85   24.09
  -2  -6  -7  939.93   26.43
  -2  -6  -7  968.99   23.54
  -2  -6  -7  983.06   23.85
  -2  -6  -7  945.37   22.72
   2   6   7  936.40   28.70
   2   6   7  890.31   27.39
  -2  -6  -8   81.08    3.31
   2   6   8   79.21    6.41
   2   6   8   86.98    6.21
   2   6   8   80.42    3.82
  -2  -6  -8   78.98    4.19
  -2   6  -8   86.03    3.96
   2   6   8   87.76    5.96
   2  -6   8   81.66    6.21
  -2  -6  -8   82.79    3.95
  -2  -6  -8   88.80    3.92
  -2  -6  -8   81.24    5.31
  -2   6  -8   84.71    3.99
   2   6   9   38.46    4.05
   2  -6   9   34.37    3.96
   2   6   9   34.92    2.19
  -2   6  -9   37.79    2.46
  -2  -6  -9   35.31    2.66
  -2  -6  -9   38.70    2.63
  -2   6  -9   33.60    2.38
  -2   6  -9   39.02    2.66
  -2  -6  -9   36.27    2.36
  -2   6  -9   38.60    2.44
   2   6   9   37.09    2.78
  -2   6 -10  188.19    6.35
  -2  -6 -10  187.39    6.29
  -2   6 -10  195.95    6.13
  -2  -6 -10  182.93    5.89
   2   6  10  181.91    6.51
   2  -6  10  204.71    6.28
   2   6  11   47.00    2.43
  -2  -6 -11   45.51    2.08
  -2  -6 -11   47.27    2.38
  -2  -6 -12   78.07    2.46
   2  -7 -12  184.51    4.84
   2   7 -12  174.57    4.91
   2  -7 -11   21.05    1.50
  -2   7  11   24.94    1.72
  -2  -7  11   21.97    1.55
   2   7 -11   22.44    1.75
   2  -7 -11   18.00    1.14
   2  -7 -11   20.26    1.46
   2  -7 -11   21.73    1.55
  -2   7  10  499.85   12.53
   2  -7 -10  508.77   13.30
   2  -7 -10  481.55   12.89
   2   7 -10  529.40   13.91
   2  -7 -10  478.56   12.78
  -2   7  10  524.91   13.70
   2  -7 -10  522.80   13.25
   2  -7 -10  491.01   13.37
   2  -7  -9   86.03    4.15
   2   7  -9   72.70    3.69
  -2  -7   9   75.38    5.70
  -2   7   9   89.03    6.47
  -2   7   9   81.51    3.54
   2  -7  -9   79.94    3.81
   2   7  -9   79.40    4.01
   2  -7  -9   71.38    3.52
  -2   7   9   80.64    4.02
  -2   7   9   86.85    3.63
   2  -7  -9   77.47    3.72
   2  -7  -9   83.05    5.79
   2   7  -9   84.07    5.92
   2  -7  -8    7.82    1.47
   2   7  -8    6.83    1.22
   2  -7  -8    9.43    2.46
  -2   7   8    8.52    2.22
  -2  -7   8    7.40    2.02
  -2   7   8    7.29    1.02
   2   7  -8    8.34    1.48
   2   7  -8    7.38    1.07
   2  -7  -8    6.80    0.99
   2  -7  -8    8.71    1.30
   2  -7  -8    6.82    1.21
   2   7  -8    9.83    1.39
  -2   7   8    8.39    1.38
  -2   7   8    6.49    1.07
   2  -7  -8    7.99    1.25
   2  -7  -8    8.23    2.00
   2   7  -8    7.80    1.97
   2  -7  -7    7.62    1.44
   2   7  -7    6.02    1.14
   2  -7  -7    8.64    2.25
  -2  -7   7    7.13    1.48
  -2   7   7    9.35    2.43
  -2   7   7    7.73    1.11
   2   7  -7    6.01    1.26
   2  -7  -7    7.60    1.24
   2  -7  -7    4.43    0.92
  -2   7   7    5.14    1.09
   2   7  -7    6.77    1.10
   2  -7  -7    7.36    1.13
   2   7  -7    6.87    1.17
  -2   7   7    6.71    1.04
  -2   7   7    6.82    1.23
   2  -7  -7   10.66    2.10
   2   7  -7    7.27    1.06
   2   7  -7   10.61    2.23
   2  -7  -6  580.31   15.55
  -2   7   6  554.60   16.15
   2   7  -6  578.64   15.02
  -2  -7   6  623.26   17.76
  -2   7   6  623.47   19.44
   2  -7  -6  609.34   19.45
  -2   7   6  578.85   15.14
  -2   7   6  593.71   14.91
   2  -7  -6  574.57   14.74
   2   7  -6  595.65   15.37
   2   7  -6  595.77   15.64
   2  -7  -6  604.42   15.21
   2  -7  -6  576.15   14.72
  -2  -7   6  568.33   14.96
  -2   7   6  573.79   15.28
   2   7  -6  600.25   15.14
  -2   7   6  578.03   14.51
   2  -7  -6  589.15   14.86
   2  -7  -6  615.54   18.74
   2   7  -6  580.54   14.81
   2   7  -6  589.97   18.67
   2   7  -5  445.04   11.45
   2  -7  -5  439.12   11.96
  -2   7   5  436.62   12.57
   2   7  -5  419.82   10.86
  -2   7   5  441.84   11.66
   2   7  -5  465.03   12.04
   2  -7  -5  430.06   11.67
   2   7  -5  451.15   12.02
  -2   7   5  456.37   15.00
   2  -7  -5  439.23   12.88
   2  -7  -5  407.24   11.41
   2  -7  -5  459.94   15.32
  -2   7   5  438.10   10.96
  -2  -7   5  445.55   11.49
  -2   7   5  443.18   11.65
   2   7  -5  434.96   11.61
   2  -7  -5  465.58   14.58
   2  -7  -5  446.75   11.34
   2   7  -5  410.80   14.66
  -2   7   4 3780.70   85.91
   2   7  -4 3797.25   84.78
  -2   7   4 3892.56   85.06
  -2   7   4 3704.70   85.08
   2   7  -4 3873.77   85.52
   2  -7  -4 3874.31   85.17
   2   7  -4 3877.30   85.40
  -2  -7   4 3899.96   86.24
  -2  -7   4 3754.35   88.17
   2  -7  -4 3995.19   87.46
  -2   7   4 3942.81   88.68
   2  -7  -4 3896.82   89.00
  -2  -7   4 3855.95   84.78
   2  -7  -4 3899.19   84.70
   2  -7  -4 3961.78   88.16
   2   7  -4 4102.21   88.55
  -2   7   3 1129.66   27.19
   2   7  -3 1214.30   29.47
  -2   7   3 1150.59   26.35
  -2   7   3 1163.25   26.64
  -2   7   3 1158.65   26.65
   2   7  -3 1144.77   26.66
   2   7  -3 1137.59   27.01
   2  -7  -3 1143.55   26.69
   2   7  -3 1191.78   26.89
  -2  -7   3 1189.87   29.35
   2  -7  -3 1131.55   29.63
   2  -7  -3 1201.14   29.09
  -2   7   3 1150.28   29.38
  -2  -7   3 1167.99   26.31
  -2   7   3 1157.30   26.34
   2  -7  -3 1137.31   26.12
   2   7  -3 1110.92   29.36
  -2   7   2  967.01   23.10
  -2   7   2 1026.03   23.09
  -2   7   2 1007.80   23.06
  -2   7   2  982.63   25.71
   2   7  -2  986.97   23.36
  -2   7   2 1008.76   25.52
  -2  -7   2 1007.70   25.03
  -2  -7   2 1034.81   25.61
   2  -7  -2  965.28   25.57
   2  -7  -2 1029.01   25.68
   2   7  -2 1003.13   23.49
   2   7  -2  995.59   23.25
  -2   7   2 1014.86   23.65
   2   7  -2 1040.10   25.40
   2   7  -2  990.51   25.48
   2   7  -2  987.04   25.40
  -2   7   1  756.55   20.27
   2   7  -1  757.51   17.38
  -2   7   1  776.68   17.89
  -2   7   1  733.09   17.85
   2   7  -1  759.41   18.22
   2  -7  -1  777.42   19.82
  -2  -7   1  805.95   20.01
  -2  -7   1  752.42   20.07
   2  -7  -1  751.35   20.38
  -2  -7   1  765.39   18.13
   2   7  -1  770.54   18.19
   2   7  -1  788.67   20.06
  -2   7   1  790.30   18.53
   2   7  -1  779.63   20.09
   2   7  -1  746.75   17.91
   2   7  -1  742.64   19.79
  -2   7   0 1994.90   43.54
  -2   7   0 1879.83   43.70
   2   7   0 1970.60   44.02
  -2   7   0 1999.76   45.93
   2   7   0 1949.64   43.72
  -2  -7   0 2022.18   45.94
  -2  -7   0 2001.96   45.71
   2  -7   0 1989.36   46.41
  -2  -7   0 1919.36   43.82
   2   7   0 1981.00   46.16
   2   7   0 2009.53   46.00
  -2   7   0 1952.96   45.13
  -2   7  -1   29.96    1.64
  -2   7  -1   29.58    1.53
  -2   7  -1   31.35    2.54
   2   7   1   28.35    1.78
  -2  -7  -1   24.68    1.60
  -2  -7  -1   29.70    2.47
   2  -7   1   28.79    2.01
  -2  -7  -1   27.47    2.16
   2  -7   1   26.39    2.48
   2   7   1   25.11    1.46
  -2   7  -1   30.62    2.17
  -2   7  -1   28.44    1.66
   2   7   1   28.58    2.60
   2   7   1   30.48    2.55
   2   7   2  321.41   10.32
   2   7   2  312.12   10.67
  -2   7  -2  315.36    8.15
   2   7   2  300.48    8.36
  -2   7  -2  329.76   10.28
  -2  -7  -2  302.74    7.77
   2   7   2  307.88    8.98
   2  -7   2  321.22    8.66
  -2  -7  -2  317.17    9.18
   2  -7   2  286.54    7.69
  -2  -7  -2  313.89   10.07
   2  -7   2  315.80   10.22
  -2  -7  -2  310.49    8.34
  -2  -7  -2  299.67    7.90
  -2   7  -2  300.74    8.08
  -2   7  -2  306.07    9.25
   2   7   3  358.22   12.26
   2   7   3  366.18   11.85
  -2   7  -3  378.88   11.86
   2   7   3  349.91    9.55
  -2   7  -3  363.91    9.16
  -2  -7  -3  356.44    9.16
   2   7   3  364.63   10.73
   2  -7   3  355.70    9.50
  -2  -7  -3  380.14   11.41
   2  -7   3  373.22   11.86
  -2  -7  -3  371.83    9.93
  -2  -7  -3  359.17    9.69
  -2  -7  -3  368.46    9.86
  -2  -7  -3  347.53    9.41
  -2  -7  -3  365.88    9.71
  -2   7  -3  359.21    9.35
   2   7   4   42.44    3.72
   2   7   4   36.33    3.32
   2   7   4   42.15    3.05
  -2  -7  -4   42.46    3.07
   2  -7   4   41.88    3.02
   2   7   4   43.56    2.19
  -2   7  -4   43.32    3.49
  -2  -7  -4   47.27    2.15
  -2  -7  -4   41.10    2.31
  -2  -7  -4   43.85    2.45
  -2  -7  -4   41.16    2.36
  -2   7  -4   42.96    2.10
  -2   7  -4   36.01    2.97
   2   7   5   12.65    2.29
  -2  -7  -5   13.33    1.31
   2  -7   5   17.06    2.19
   2  -7   5   10.43    1.44
   2   7   5   15.76    2.12
   2   7   5   14.29    1.65
  -2  -7  -5   15.50    1.32
  -2  -7  -5   13.43    1.50
  -2  -7  -5   14.12    1.36
  -2  -7  -5   15.01    1.47
  -2  -7  -5   15.82    1.59
  -2  -7  -5   17.53    1.63
  -2   7  -5   14.60    1.21
  -2   7  -5   13.91    1.93
  -2   7  -5   15.55    1.55
  -2   7  -5   15.94    1.60
  -2  -7  -6  227.96    7.18
   2   7   6  261.47   11.40
   2   7   6  224.90   10.10
   2   7   6  235.80    9.75
   2  -7   6  248.05    9.14
   2   7   6  251.15    7.99
  -2  -7  -6  249.59    7.34
  -2  -7  -6  237.11    7.86
  -2  -7  -6  244.97    7.54
  -2  -7  -6  242.28    7.64
  -2  -7  -6  243.54    7.82
  -2  -7  -6  239.77    7.87
  -2  -7  -6  229.03    7.65
  -2   7  -6  250.14    7.85
  -2   7  -6  248.88    7.94
  -2   7  -6  235.72    9.19
  -2   7  -6  235.13    6.83
   2   7   7   19.54    2.74
   2  -7   7   15.97    2.80
  -2   7  -7   17.97    1.96
  -2   7  -7   21.30    1.96
  -2  -7  -7   19.21    1.75
  -2  -7  -7   16.55    1.90
  -2  -7  -7   19.26    2.63
  -2  -7  -7   20.87    1.94
  -2  -7  -7   16.12    1.78
  -2  -7  -7   20.25    1.65
   2   7   7   19.36    3.02
   2   7   7   19.90    3.16
   2   7   8  272.81   11.73
  -2  -7  -8  269.17    7.77
   2   7   8  259.71   12.42
   2  -7   8  279.07   12.24
   2   7   8  263.40   11.14
   2   7   8  275.05    8.56
  -2   7  -8  275.11    8.35
  -2  -7  -8  260.10    8.63
  -2   7  -8  272.08    8.25
  -2  -7  -8  270.95    8.50
  -2  -7  -8  265.11   10.72
  -2  -7  -8  271.45    8.57
  -2   7  -8  261.67    8.53
   2   7   9  265.62    7.86
  -2  -7  -9  261.13    7.87
   2   7   9  250.42    8.63
   2  -7   9  269.56    8.11
  -2  -7  -9  270.48    8.26
  -2   7  -9  261.94    7.98
  -2  -7  -9  255.74    8.34
  -2  -7  -9  261.67    8.05
  -2   7  -9  270.01    8.15
   2   7  10   10.29    1.03
  -2  -7 -10   12.11    1.30
  -2  -7 -10   10.48    1.31
  -2  -7 -10   12.42    1.24
  -2   7 -10   10.24    1.06
   2  -7  10   10.12    1.16
   2   7  10   13.31    1.50
   2   7  11   16.30    1.34
  -2  -7 -11   17.12    1.35
  -2  -7 -11   16.64    1.13
   2  -8 -11  582.90   14.43
  -2   8  11  608.01   14.64
   2   8 -11  589.94   14.81
   2  -8 -11  575.70   14.30
   2  -8 -11  605.22   14.47
  -2   8  10   29.38    1.78
   2  -8 -10   32.22    2.12
   2   8 -10   35.04    2.40
  -2  -8  10   33.80    2.11
  -2   8  10   33.20    2.26
   2  -8 -10   29.99    2.00
   2  -8 -10   33.47    2.24
  -2   8   9  204.38   10.44
  -2   8   9  232.59    6.97
   2   8  -9  209.58    7.41
   2  -8  -9  213.12    7.09
   2  -8  -9  208.59    6.66
   2  -8  -9  194.84    6.40
  -2  -8   9  225.61    7.17
  -2   8   9  228.91    7.44
   2  -8  -9  197.51    9.58
   2  -8  -9  214.68    7.02
   2   8  -9  217.79    7.06
   2  -8  -9  224.31    7.52
   2  -8  -8    4.86    1.27
   2   8  -8    4.46    1.01
   2  -8  -8    4.84    1.78
  -2  -8   8    4.18    1.69
  -2   8   8    2.02    1.59
  -2   8   8    4.78    0.96
   2  -8  -8    2.79    0.94
   2   8  -8    4.73    0.92
   2   8  -8    4.26    1.13
   2  -8  -8    3.14    0.78
  -2   8   8    5.57    1.16
   2  -8  -8    4.45    0.98
  -2   8   8    2.56    0.99
  -2  -8   8    4.99    1.03
  -2   8   8    7.58    1.02
   2  -8  -8    4.14    1.53
   2  -8  -8    5.10    1.06
   2   8  -8    5.39    0.95
   2   8  -8    3.30    1.58
   2  -8  -7  458.97   13.10
   2   8  -7  458.16   12.53
  -2   8   7  496.53   17.30
   2  -8  -7  459.25   16.96
  -2  -8   7  439.20   15.74
  -2  -8   7  470.99   14.86
  -2   8   7  448.65   12.57
  -2   8   7  459.99   12.29
   2   8  -7  463.69   13.14
   2   8  -7  465.67   12.66
   2  -8  -7  455.00   12.02
   2  -8  -7  457.03   12.67
   2  -8  -7  428.21   11.99
  -2   8   7  458.79   11.82
  -2   8   7  466.41   12.80
  -2  -8   7  466.99   12.53
   2  -8  -7  465.88   16.25
   2  -8  -7  451.13   12.34
   2   8  -7  442.00   16.15
   2   8  -7  441.79   12.14
   2  -8  -6  226.25    7.69
   2   8  -6  218.53    7.03
  -2   8   6  213.38    7.93
  -2   8   6  225.85    7.31
   2  -8  -6  220.96    6.90
   2  -8  -6  223.82    7.28
   2   8  -6  227.20    7.70
  -2  -8   6  240.58    9.57
  -2  -8   6  222.63    9.53
   2  -8  -6  231.63   10.71
  -2   8   6  221.57   10.28
  -2  -8   6  231.08    7.13
  -2   8   6  225.09    6.50
  -2   8   6  235.45    7.35
   2  -8  -6  238.88    7.08
   2  -8  -6  235.84   10.17
   2   8  -6  249.85   10.43
   2   8  -6  217.74    7.05
  -2   8   5 1020.51   25.99
   2  -8  -5 1054.60   25.50
   2   8  -5 1037.41   24.76
  -2   8   5 1027.17   25.01
  -2   8   5 1058.05   25.17
   2   8  -5 1022.45   24.35
   2   8  -5 1059.29   25.55
   2   8  -5 1024.36   25.54
   2  -8  -5 1060.77   25.19
  -2  -8   5 1062.98   25.67
   2  -8  -5 1081.18   29.63
   2  -8  -5 1046.53   26.95
  -2   8   5 1058.21   29.13
  -2  -8   5 1084.53   24.82
   2  -8  -5 1037.38   28.47
   2  -8  -5 1079.99   24.72
   2   8  -5 1098.73   29.00
   2  -8  -4  278.35    8.16
  -2   8   4  279.23    8.66
   2   8  -4  270.09    7.78
  -2   8   4  282.01    7.96
  -2   8   4  279.20    8.01
   2   8  -4  273.88    8.25
   2   8  -4  278.62    8.42
   2  -8  -4  276.37    8.00
   2  -8  -4  282.02   10.93
   2  -8  -4  276.30    9.83
  -2  -8   4  271.32   10.20
  -2   8   4  254.60   10.52
  -2  -8   4  277.32    9.07
  -2  -8   4  277.90    7.62
  -2   8   4  282.92    7.76
   2  -8  -4  262.25   10.04
   2  -8  -4  266.70    7.51
   2   8  -4  277.59   10.52
  -2   8   3    2.58    0.73
   2   8  -3    2.17    1.03
  -2   8   3    2.43    1.28
  -2   8   3    6.30    0.93
  -2   8   3    1.56    0.68
   2  -8  -3    1.26    0.63
   2   8  -3    0.94    0.73
   2   8  -3    1.54    0.79
  -2   8   3    2.41    0.73
   2  -8  -3    1.17    0.97
  -2   8   3    0.66    0.90
  -2  -8   3    1.75    1.25
   2  -8  -3    1.26    1.02
  -2  -8   3    1.75    0.55
  -2   8   3    2.21    0.58
   2  -8  -3    1.68    0.50
   2   8  -3    2.01    1.06
  -2   8   2  337.10    8.76
  -2   8   2  337.61    8.93
  -2   8   2  340.68    8.85
   2   8  -2  334.29    9.13
  -2   8   2  311.86   11.09
  -2  -8   2  334.89    9.08
   2   8  -2  334.37    9.24
   2   8  -2  337.02    9.05
   2  -8  -2  332.09   11.05
  -2  -8   2  345.75   10.76
  -2  -8   2  336.24   11.16
   2  -8  -2  324.70   11.19
  -2   8   2  328.63    8.26
  -2  -8   2  316.99    8.36
   2   8  -2  332.42   11.04
  -2   8   2  339.99    9.49
   2   8  -2  359.38   11.14
   2   8  -2  315.62   10.99
  -2   8   1 2244.43   50.02
  -2   8   1 2295.66   50.16
  -2   8   1 2302.73   53.00
   2   8  -1 2292.50   49.66
   2   8  -1 2249.99   50.46
  -2  -8   1 2235.12   52.67
  -2  -8   1 2232.66   52.78
   2  -8  -1 2281.14   53.25
   2   8  -1 2273.88   50.42
  -2  -8   1 2112.55   50.30
   2   8  -1 2317.73   52.74
   2   8  -1 2273.71   52.76
   2   8  -1 2104.86   52.45
  -2   8   0  651.27   15.58
  -2   8   0  670.93   15.84
   2   8   0  647.68   16.08
  -2   8   0  623.89   17.91
   2   8   0  649.72   15.84
  -2   8   0  650.04   15.19
   2  -8   0  657.52   17.18
  -2  -8   0  657.12   18.05
   2   8   0  644.43   15.66
  -2  -8   0  648.94   17.74
   2  -8   0  650.62   18.44
  -2  -8   0  638.06   15.91
   2   8   0  667.25   18.06
   2   8   0  680.87   18.30
  -2   8   0  671.76   17.25
  -2   8  -1  154.63    6.57
  -2   8  -1  168.52    4.78
  -2   8  -1  164.11    5.01
   2   8   1  156.86    5.20
   2   8   1  161.47    5.61
   2   8   1  154.33    4.80
  -2  -8  -1  151.88    4.50
  -2  -8  -1  155.76    5.05
   2  -8   1  156.35    5.57
  -2  -8  -1  162.31    6.63
  -2  -8  -1  166.58    6.27
   2  -8   1  159.18    6.86
  -2   8  -1  155.53    4.97
  -2   8  -1  140.24    5.67
   2   8   1  147.66    4.74
   2   8   1  145.26    6.69
   2   8   1  151.34    6.56
  -2   8  -2    6.04    1.36
  -2   8  -2    8.56    1.02
   2   8   2    7.14    1.05
  -2   8  -2    5.40    0.76
  -2  -8  -2    6.66    0.81
   2   8   2    6.52    0.76
  -2  -8  -2    8.67    1.30
   2  -8   2    7.73    0.99
  -2  -8  -2   10.59    1.66
   2  -8   2    7.20    1.49
  -2  -8  -2    7.27    0.99
  -2  -8  -2    5.08    0.71
   2   8   2    9.06    1.65
   2   8   2    6.38    1.48
   2   8   3   27.36    2.78
   2   8   3   25.13    2.91
   2  -8   3   28.61    2.86
   2  -8   3   24.72    1.42
  -2  -8  -3   29.78    2.67
  -2  -8  -3   27.77    2.01
   2   8   3   22.66    2.13
  -2   8  -3   23.78    1.60
  -2   8  -3   24.85    1.51
  -2   8  -3   21.81    2.45
   2   8   3   26.24    1.81
  -2  -8  -3   22.77    1.46
  -2  -8  -3   25.58    1.81
  -2  -8  -3   21.99    1.55
  -2  -8  -3   25.03    1.84
  -2   8  -3   28.31    2.30
  -2   8  -3   25.54    1.66
   2   8   4   10.84    2.06
   2  -8   4    9.70    1.64
   2   8   4    7.96    1.44
  -2  -8  -4    7.98    1.51
  -2   8  -4    8.06    1.67
   2   8   4    7.60    1.03
   2   8   4    8.09    1.27
  -2  -8  -4    6.40    0.89
  -2  -8  -4    7.10    0.99
  -2  -8  -4    7.84    1.10
  -2  -8  -4    6.04    0.98
  -2  -8  -4    6.96    1.11
  -2  -8  -4    7.64    1.10
  -2   8  -4    6.69    1.08
  -2   8  -4    5.86    1.03
  -2   8  -4    6.83    0.96
   2   8   5  319.43   12.75
  -2  -8  -5  320.86    8.99
   2   8   5  315.51   11.94
   2   8   5  304.14   11.03
  -2  -8  -5  336.63   10.77
   2  -8   5  318.10   11.52
   2  -8   5  314.80   10.29
   2   8   5  319.10    8.61
   2   8   5  316.17    9.72
  -2  -8  -5  320.30    8.84
  -2  -8  -5  321.47    8.95
  -2  -8  -5  320.96    9.32
  -2  -8  -5  305.36    9.25
  -2  -8  -5  327.47    9.57
  -2  -8  -5  304.09    9.28
  -2   8  -5  308.77   11.15
  -2   8  -5  323.87    8.84
  -2   8  -5  316.60    9.48
  -2   8  -5  328.81    9.51
   2   8   6  194.48    9.22
   2   8   6  216.91   10.34
  -2  -8  -6  202.50    6.46
   2   8   6  190.59    8.58
   2  -8   6  214.73    8.65
   2   8   6  215.67    7.28
  -2  -8  -6  204.12    6.42
  -2  -8  -6  200.56    6.54
  -2  -8  -6  202.69    6.77
  -2  -8  -6  207.88    6.85
  -2  -8  -6  197.79    6.87
  -2  -8  -6  186.23    6.80
  -2  -8  -6  179.29    8.78
  -2   8  -6  189.78    8.30
  -2   8  -6  187.61    6.03
  -2   8  -6  204.90    7.04
  -2   8  -6  214.66    7.08
   2   8   7  476.80   18.14
  -2  -8  -7  490.26   12.98
   2   8   7  496.55   17.08
   2   8   7  477.42   16.27
   2   8   7  511.52   13.92
  -2  -8  -7  502.37   13.13
  -2  -8  -7  488.12   13.59
  -2   8  -7  487.49   12.96
  -2   8  -7  495.23   13.53
  -2   8  -7  493.59   12.97
  -2  -8  -7  499.30   13.33
  -2  -8  -7  458.36   16.28
  -2  -8  -7  482.45   13.70
  -2   8  -7  516.95   14.03
  -2   8  -7  507.78   13.88
   2   8   8  264.66   11.42
  -2  -8  -8  276.63    7.97
  -2  -8  -8  282.24    8.32
  -2   8  -8  282.68    8.78
  -2   8  -8  285.67    8.25
  -2   8  -8  273.24    8.15
  -2  -8  -8  282.38    8.48
  -2  -8  -8  283.32    8.81
   2   8   8  283.14    9.16
   2  -8   8  278.71    8.24
  -2  -8  -8  264.56    8.65
  -2  -8  -8  257.55   10.86
   2   8   8  244.89   10.68
   2  -8   8  260.29   11.98
   2   8   9   49.29    2.66
  -2  -8  -9   55.95    2.75
   2   8   9   54.13    3.22
   2  -8   9   49.85    2.60
  -2  -8  -9   48.60    2.72
  -2  -8  -9   53.46    3.01
  -2  -8  -9   54.36    2.97
  -2  -8  -9   52.04    2.80
  -2   8  -9   54.08    2.90
   2   8  10    8.82    0.96
  -2  -8 -10   11.60    1.12
  -2  -8 -10   10.99    1.32
  -2  -8 -10   10.23    1.11
  -2   8 -10    9.52    1.02
   2   8  10   10.82    1.36
  -2  -8 -11  216.44    5.97
  -2  -8 -11  230.66    6.23
  -2   9  11   24.90    1.51
   2  -9 -11   19.54    1.33
   2   9 -11   25.24    1.64
   2  -9 -11   22.67    1.34
   2  -9 -11   24.45    1.46
  -2   9  10  260.77    7.41
   2  -9 -10  279.47    7.95
   2   9 -10  276.22    8.31
  -2  -9  10  263.81    7.57
  -2   9  10  285.27    8.11
   2  -9 -10  266.67    7.74
   2  -9 -10  275.38    8.05
   2  -9  -9   80.50    3.85
  -2   9   9   71.58    2.95
   2  -9  -9   76.45    3.61
  -2  -9   9   74.72    3.39
  -2   9   9   76.99    3.68
   2  -9  -9   75.70    3.52
   2   9  -9   74.69    3.62
   2  -9  -8    5.69    1.35
   2   9  -8    4.56    1.02
  -2   9   8    4.79    0.92
   2   9  -8    4.92    1.00
   2   9  -8    5.87    1.37
  -2   9   8    5.30    1.15
   2  -9  -8    5.69    1.14
  -2   9   8    2.79    1.62
  -2  -9   8    7.77    1.88
  -2   9   8    5.18    1.16
  -2  -9   8    6.00    1.10
   2  -9  -8    5.02    1.06
   2  -9  -8    3.09    1.63
   2   9  -8    3.99    0.87
   2   9  -8    2.96    1.59
   2  -9  -7  181.54    6.81
   2   9  -7  188.95    6.38
  -2   9   7  186.02    6.28
  -2   9   7  188.92    6.61
   2  -9  -7  185.07    6.55
   2   9  -7  186.65    6.58
   2  -9  -7  176.05    5.90
   2   9  -7  177.65    6.95
   2  -9  -7  176.22    9.96
  -2  -9   7  171.45    8.12
  -2  -9   7  187.88    9.03
  -2   9   7  199.62   10.05
  -2  -9   7  183.33    6.24
  -2   9   7  191.75    6.61
   2  -9  -7  184.53    9.24
   2  -9  -7  198.74    6.37
   2   9  -7  173.07    6.15
   2   9  -7  189.99    9.59
   2   9  -6  222.63    7.01
   2  -9  -6  214.48    7.52
  -2   9   6  224.10    7.35
   2  -9  -6  217.22    6.84
   2  -9  -6  230.45    7.40
   2   9  -6  218.49    7.67
   2  -9  -6  204.83   10.49
  -2  -9   6  227.38    9.68
  -2  -9   6  224.83    9.65
  -2   9   6  220.82   10.34
  -2  -9   6  227.10    6.95
   2  -9  -6  221.35    6.90
   2  -9  -6  215.95    9.93
   2   9  -6  224.15   10.34
   2   9  -6  225.17    7.20
   2  -9  -5   57.06    3.21
   2   9  -5   56.07    2.80
  -2   9   5   60.33    3.48
   2  -9  -5   66.31    5.18
  -2  -9   5   58.84    3.41
  -2   9   5   63.52    4.93
  -2  -9   5   55.80    4.40
   2  -9  -5   59.51    4.01
   2   9  -5   57.08    2.67
  -2   9   5   63.45    3.19
  -2   9   5   59.75    3.11
   2   9  -5   53.63    3.21
   2  -9  -5   65.71    3.22
   2   9  -5   59.63    3.26
  -2  -9   5   57.64    2.75
  -2   9   5   55.67    2.83
   2  -9  -5   68.08    4.86
   2  -9  -5   55.71    2.72
   2   9  -5   57.22    4.68
   2  -9  -4 1500.87   34.01
  -2   9   4 1459.10   34.60
   2   9  -4 1425.64   33.26
  -2   9   4 1520.78   37.80
   2  -9  -4 1448.21   35.12
   2  -9  -4 1443.66   37.95
  -2  -9   4 1442.10   35.52
  -2  -9   4 1537.59   37.50
   2  -9  -4 1445.97   36.65
   2   9  -4 1431.17   33.51
  -2   9   4 1479.36   33.78
  -2   9   4 1410.25   37.92
  -2   9   4 1508.86   33.30
  -2   9   4 1455.85   33.68
   2   9  -4 1446.56   34.14
   2   9  -4 1432.69   34.24
   2  -9  -4 1457.45   33.83
  -2  -9   4 1400.23   33.19
  -2   9   4 1474.20   33.24
  -2  -9   4 1449.88   33.11
   2  -9  -4 1422.83   33.08
   2   9  -4 1479.56   37.61
  -2   9   3   43.26    2.71
   2   9  -3   42.55    3.57
  -2   9   3   38.79    3.60
  -2   9   3   51.09    2.59
  -2   9   3   48.29    2.47
  -2   9   3   45.73    2.35
   2   9  -3   47.30    2.61
   2  -9  -3   53.02    2.62
   2   9  -3   48.02    2.73
  -2   9   3   49.89    3.88
   2  -9  -3   41.90    3.64
  -2  -9   3   51.11    3.89
   2  -9  -3   43.26    3.65
  -2  -9   3   44.67    2.07
  -2   9   3   44.04    2.06
   2  -9  -3   44.46    2.08
   2   9  -3   51.17    4.06
   2   9  -2   57.10    2.91
  -2   9   2   64.35    2.83
  -2   9   2   58.87    4.23
  -2   9   2   60.25    2.65
  -2   9   2   63.57    2.79
   2   9  -2   55.31    2.96
   2   9  -2   59.04    2.83
  -2  -9   2   62.67    2.96
   2  -9  -2   58.43    4.02
  -2  -9   2   61.56    4.02
   2  -9  -2   64.69    4.44
  -2  -9   2   52.10    4.02
  -2   9   2   57.68    2.20
  -2  -9   2   69.22    2.45
  -2   9   2   57.79    3.11
   2   9  -2   61.36    4.17
   2   9  -2   63.21    4.13
   2   9  -2   59.59    4.16
   2   9  -1    0.31    0.68
  -2   9   1    2.18    1.13
   2   9  -1    0.27    0.36
  -2   9   1    0.80    0.55
  -2   9   1    2.66    0.73
   2   9  -1    1.18    0.75
  -2   9   1    0.67    0.56
  -2  -9   1    2.11    1.09
   2  -9  -1    0.94    1.04
  -2  -9   1   -0.21    0.88
  -2  -9   1    0.96    0.72
   2   9  -1    0.63    0.95
   2   9  -1   -0.20    0.94
  -2   9   0 1264.47   28.52
  -2   9   0 1328.89   29.32
   2   9   0 1313.29   29.69
  -2   9   0 1322.22   29.05
   2   9   0 1284.00   29.38
  -2   9   0 1309.91   32.08
  -2  -9   0 1292.12   29.49
   2  -9   0 1253.69   28.62
   2  -9   0 1282.44   30.77
  -2  -9   0 1285.60   32.00
  -2  -9   0 1291.93   31.79
   2  -9   0 1320.01   32.68
   2   9   0 1185.14   28.48
   2   9   0 1243.45   32.09
   2   9   0 1296.87   31.88
   2   9   0 1176.20   29.13
  -2   9   0 1227.61   30.71
  -2   9  -1  130.05    4.44
   2   9   1  131.15    4.69
  -2   9  -1  133.62    6.09
  -2   9  -1  124.26    3.60
  -2   9  -1  128.10    4.15
   2   9   1  122.24    4.90
  -2  -9  -1  126.15    4.01
   2   9   1  122.46    4.26
   2  -9   1  130.67    4.95
  -2  -9  -1  133.18    6.24
  -2  -9  -1  108.72    5.39
   2  -9   1  122.85    6.24
  -2  -9  -1  125.86    4.54
   2   9   1  119.33    4.23
  -2   9  -1  120.29    4.44
   2   9   1  124.72    6.31
   2   9   1  121.46    5.85
   2   9   2   36.13    3.38
   2  -9   2   28.78    1.83
  -2  -9  -2   33.31    3.02
  -2  -9  -2   32.56    2.55
   2  -9   2   30.57    3.04
   2  -9   2   36.93    3.33
   2   9   2   34.37    2.21
  -2   9  -2   39.40    3.20
  -2   9  -2   34.71    2.03
  -2   9  -2   31.01    1.75
  -2  -9  -2   32.24    1.73
   2   9   2   32.71    1.76
  -2  -9  -2   34.26    2.11
  -2  -9  -2   30.21    1.62
  -2  -9  -2   35.97    2.05
  -2   9  -2   34.62    2.57
  -2  -9  -3    1.00    0.60
   2   9   3    0.28    1.14
   2  -9   3   -0.27    0.97
  -2  -9  -3    1.74    0.78
  -2  -9  -3    0.68    0.97
  -2   9  -3    0.94    0.86
   2   9   3    0.47    0.74
   2   9   3   -0.10    0.66
  -2   9  -3    1.52    0.56
  -2  -9  -3    1.14    0.60
  -2   9  -3    1.01    0.62
  -2  -9  -3    1.48    0.76
  -2  -9  -3    0.90    0.73
  -2  -9  -3    2.76    0.83
  -2  -9  -3    2.90    0.68
  -2   9  -3    0.86    0.57
  -2   9  -3    0.16    0.68
  -2   9  -3    0.10    0.66
  -2   9  -3    0.94    0.71
   2   9   4  202.41    9.47
   2   9   4  212.46    8.95
  -2  -9  -4  201.15    6.51
  -2  -9  -4  213.06    8.54
   2  -9   4  223.98    9.37
   2  -9   4  201.96    8.38
   2   9   4  218.12    8.24
   2   9   4  218.48    6.66
  -2   9  -4  205.76    8.95
   2   9   4  191.95    7.15
  -2  -9  -4  222.93    6.43
  -2   9  -4  215.38    6.69
  -2  -9  -4  205.94    6.49
  -2  -9  -4  211.35    6.87
  -2  -9  -4  205.17    6.53
  -2  -9  -4  229.47    7.13
  -2   9  -4  214.13    7.00
  -2   9  -4  218.47    6.97
  -2   9  -4  213.03    6.61
   2   9   5    3.74    1.27
   2   9   5    1.42    1.30
   2  -9   5    2.56    1.19
   2  -9   5    2.57    1.04
   2   9   5    2.37    1.13
  -2  -9  -5    2.17    1.05
   2   9   5    3.11    0.77
   2   9   5    1.93    0.95
  -2  -9  -5    2.69    0.78
  -2  -9  -5    3.37    0.78
  -2  -9  -5    3.26    0.82
  -2  -9  -5    2.43    0.89
  -2  -9  -5    1.89    0.91
  -2  -9  -5    2.47    0.78
  -2   9  -5    3.83    0.86
  -2   9  -5    3.57    0.98
  -2   9  -5    3.32    1.06
   2   9   6  960.26   26.81
   2   9   6  953.89   28.25
  -2  -9  -6  905.00   22.49
   2   9   6  904.34   25.60
   2  -9   6  957.94   25.89
   2   9   6  951.93   23.61
  -2  -9  -6  928.17   22.40
  -2  -9  -6  935.24   22.38
  -2  -9  -6  954.90   23.00
  -2  -9  -6  861.28   26.40
  -2  -9  -6  897.90   23.12
  -2   9  -6  902.07   22.15
  -2   9  -6  931.47   23.39
  -2   9  -6  970.89   23.42
   2   9   7  676.14   23.08
   2   9   7  705.06   21.77
  -2  -9  -7  713.56   17.78
   2   9   7  681.13   21.00
   2   9   7  716.07   18.81
  -2  -9  -7  713.32   17.81
  -2   9  -7  734.23   18.28
  -2  -9  -7  704.10   17.77
  -2  -9  -7  714.89   18.32
   2  -9   7  715.31   17.38
  -2  -9  -7  641.62   21.43
  -2  -9  -7  706.72   18.48
  -2   9  -7  727.07   18.84
  -2   9  -7  711.42   18.60
  -2  -9  -8   88.58    3.59
   2   9   8   83.14    6.41
  -2  -9  -8   85.23    3.68
  -2  -9  -8   84.43    4.03
  -2  -9  -8   86.56    3.72
  -2   9  -8   88.07    4.02
   2   9   8   91.57    4.35
  -2  -9  -8   78.60    5.41
  -2  -9  -8   82.78    4.12
   2   9   8   89.39    5.54
   2  -9   8   87.81    6.33
   2   9   9  115.73    4.51
   2   9   9  111.31    4.33
  -2  -9  -9  119.58    4.23
  -2   9  -9  115.97    4.49
  -2  -9  -9  111.29    4.11
  -2  -9  -9  121.47    4.66
  -2  -9  -9  112.66    4.39
  -2  -9  -9  117.56    4.61
  -2   9  -9  111.28    4.45
   2   9   9  114.35    4.79
  -2  -9 -10   22.94    1.32
  -2  -9 -10   29.47    1.85
  -2  -9 -10   28.12    1.69
  -2   9 -10   22.34    1.43
   2   9  10   26.20    1.83
  -2  -9 -11   45.37    1.90
  -2  -9 -11   49.78    1.91
   2  10 -11  257.14    6.98
  -2  10  10    0.77    0.52
   2 -10 -10    1.04    0.62
   2  10 -10    0.73    0.73
   2 -10 -10    1.08    0.52
   2 -10 -10    0.32    0.58
   2 -10 -10    1.35    0.71
   2 -10  -9   48.60    2.86
  -2  10   9   46.39    2.20
   2 -10  -9   42.01    2.55
  -2 -10   9   43.38    2.30
   2 -10  -9   44.80    2.51
   2  10  -9   46.83    2.67
   2 -10  -8   98.80    4.53
  -2  10   8   96.19    3.91
  -2  10   8   93.12    4.13
  -2  10   8   89.67    6.73
   2  10  -8   86.20    3.88
   2 -10  -8   89.74    4.15
  -2 -10   8   92.84    6.05
  -2  10   8   93.73    6.63
  -2 -10   8   92.53    3.80
   2 -10  -8   90.64    4.00
   2 -10  -8   91.79    6.24
   2  10  -8   91.80    3.79
   2  10  -8   94.64    6.55
   2  10  -7   14.96    1.56
   2 -10  -7   15.11    1.90
  -2  10   7   15.76    3.00
  -2  10   7   14.15    1.54
  -2  10   7   17.89    1.85
   2 -10  -7   14.43    1.35
   2  10  -7   13.81    1.84
   2  10  -7   10.93    1.54
   2 -10  -7   15.82    1.68
   2 -10  -7   18.58    3.12
  -2 -10   7   14.78    2.45
  -2 -10   7    9.76    1.98
  -2  10   7   15.66    2.74
  -2 -10   7   15.36    1.49
   2 -10  -7   18.58    2.81
   2 -10  -7   19.03    1.63
   2  10  -7   10.31    2.34
   2  10  -7   13.63    1.52
   2 -10  -6    1.04    0.88
   2  10  -6    1.56    0.78
  -2  10   6    1.02    0.76
  -2  10   6    2.43    1.74
   2  10  -6    0.45    0.93
   2  10  -6    2.24    1.18
   2 -10  -6    1.21    0.75
  -2  10   6    0.13    0.81
   2 -10  -6    0.63    0.74
   2 -10  -6    2.76    1.60
  -2  10   6    1.11    1.55
  -2 -10   6    0.31    0.99
  -2 -10   6    2.07    1.12
  -2  10   6    2.80    0.89
  -2 -10   6    1.40    0.62
   2 -10  -6    0.74    0.60
   2 -10  -6    1.69    1.33
   2  10  -6    1.80    0.89
   2  10  -6    1.48    1.35
   2  10  -5  622.86   15.60
   2 -10  -5  625.63   16.31
  -2  10   5  572.87   19.85
  -2 -10   5  641.84   19.74
   2 -10  -5  622.25   18.37
  -2 -10   5  601.15   16.93
   2 -10  -5  622.44   20.47
  -2  10   5  643.59   16.19
   2  10  -5  601.16   15.39
  -2  10   5  628.71   16.05
  -2  10   5  588.83   20.21
   2  10  -5  619.83   16.52
   2  10  -5  613.48   16.52
   2 -10  -5  630.41   16.18
  -2 -10   5  620.13   15.32
  -2  10   5  619.88   15.59
   2 -10  -5  606.24   15.41
   2 -10  -5  608.73   19.51
   2  10  -5  612.03   20.04
  -2  10   4   21.01    1.95
   2  10  -4   21.74    1.62
   2 -10  -4   16.50    1.70
   2 -10  -4   17.29    2.47
  -2 -10   4   19.93    2.31
   2 -10  -4   23.08    3.07
  -2 -10   4   23.08    2.95
   2 -10  -4   19.01    2.07
  -2  10   4   23.35    2.88
  -2  10   4   18.49    1.52
   2  10  -4   17.22    1.61
  -2  10   4   19.18    1.75
  -2  10   4   16.59    2.72
  -2  10   4   17.33    1.69
   2 -10  -4   22.25    1.86
   2  10  -4   18.10    1.82
   2  10  -4   17.63    1.89
  -2 -10   4   19.10    1.53
  -2 -10   4   20.42    1.42
  -2  10   4   19.35    1.46
   2 -10  -4   20.86    1.48
   2  10  -4   21.14    2.92
   2  10  -3   46.54    3.88
  -2  10   3   50.97    3.07
   2  10  -3   45.06    2.34
   2 -10  -3   46.04    3.93
  -2 -10   3   46.70    3.59
  -2 -10   3   58.15    4.34
   2 -10  -3   46.68    3.99
   2 -10  -3   45.44    3.43
  -2  10   3   50.35    2.71
  -2  10   3   49.62    2.59
  -2  10   3   51.26    4.31
  -2 -10   3   44.26    2.70
   2  10  -3   51.70    3.00
   2 -10  -3   53.63    2.84
   2  10  -3   51.60    2.86
   2  10  -3   48.13    2.52
  -2 -10   3   47.49    2.14
  -2  10   3   48.80    2.16
   2 -10  -3   47.05    2.19
   2  10  -3   46.55    4.02
   2  10  -2    7.10    1.15
  -2  10   2    9.16    1.06
  -2  10   2    8.71    1.10
  -2  10   2    6.40    1.65
  -2  10   2    8.57    1.11
   2  10  -2    7.07    1.19
  -2 -10   2    5.42    1.46
   2 -10  -2    9.74    1.92
  -2 -10   2    4.61    1.43
  -2 -10   2    7.53    1.18
  -2  10   2    7.02    1.16
  -2 -10   2    7.29    1.04
   2  10  -2   11.74    2.04
   2  10  -2    6.54    1.64
   2  10  -2    7.80    1.21
   2  10  -1  332.23    9.91
   2  10  -1  336.83    9.06
   2  10  -1  352.32    9.23
  -2  10   1  353.59    9.63
   2  10  -1  340.31    8.92
  -2  10   1  362.10    9.58
  -2  10   1  348.36    9.16
  -2  10   1  340.88   12.17
   2 -10  -1  343.67    8.86
  -2 -10   1  359.56    9.94
   2  10  -1  369.82    9.99
   2 -10  -1  360.12   11.51
   2 -10  -1  341.95   12.04
  -2 -10   1  345.72   12.04
   2 -10  -1  367.65   12.73
  -2 -10   1  350.16   12.10
   2  10  -1  340.77   11.82
   2  10  -1  365.89   12.31
   2  10  -1  357.47    9.87
  -2  10   1  319.76   10.99
   2  10   0   -0.10    0.46
  -2  10   0    0.47    1.00
   2  10   0    1.04    0.82
  -2  10   0    0.78    0.63
  -2  10   0    0.43    0.42
  -2 -10   0    1.34    0.93
   2 -10   0    0.16    0.66
   2 -10   0   -1.06    1.14
  -2 -10   0    0.48    0.94
   2 -10   0    0.76    0.99
  -2 -10   0    0.21    0.70
   2 -10   0    0.35    0.46
   2  10   0    0.43    0.85
   2  10   0    1.21    1.07
   2  10   0    0.70    0.67
  -2  10  -1  577.81   14.28
  -2  10  -1  544.07   13.05
   2  10   1  552.02   14.98
   2  10   1  580.52   14.66
  -2  10  -1  589.00   16.94
   2 -10   1  546.37   13.82
   2  10   1  551.30   14.02
  -2 -10  -1  544.46   13.66
   2 -10   1  572.88   17.48
  -2 -10  -1  540.69   16.88
   2 -10   1  564.21   17.54
   2 -10   1  529.62   14.66
  -2 -10  -1  567.87   14.47
  -2  10  -1  568.64   15.66
   2  10   1  560.18   14.15
   2  10   1  586.89   17.58
  -2 -10  -1  563.15   13.99
  -2 -10  -2  791.98   18.70
   2  10   2  773.51   22.36
  -2 -10  -2  775.77   20.54
  -2 -10  -2  748.03   21.69
   2 -10   2  762.75   22.11
   2 -10   2  722.32   22.16
   2  10   2  788.78   19.21
  -2  10  -2  777.33   18.81
  -2  10  -2  786.76   21.70
   2  10   2  772.65   20.41
  -2  10  -2  767.16   18.29
   2  10   2  773.50   19.11
   2  10   2  733.14   18.19
  -2 -10  -2  748.90   18.25
  -2 -10  -2  776.05   19.02
  -2 -10  -2  754.96   18.66
  -2  10  -2  762.78   18.84
  -2  10  -2  762.55   18.91
  -2  10  -2  777.73   20.16
   2  10   3  133.17    7.15
   2  10   3  130.00    6.47
  -2 -10  -3  124.23    4.56
  -2 -10  -3  123.14    5.21
  -2 -10  -3  129.46    6.54
   2 -10   3  121.73    6.80
  -2  10  -3  119.00    6.37
  -2  10  -3  119.34    4.14
   2  10   3  121.32    4.99
  -2 -10  -3  126.30    4.34
  -2  10  -3  123.24    4.57
  -2 -10  -3  120.96    4.29
  -2 -10  -3  124.03    4.79
  -2 -10  -3  122.74    4.90
  -2 -10  -3  122.67    4.60
  -2 -10  -3  118.47    4.12
  -2  10  -3  127.06    4.82
  -2  10  -3  129.29    4.79
  -2  10  -3  114.88    5.31
   2  10   4   84.58    5.90
   2  10   4   78.79    5.12
  -2 -10  -4   85.97    3.68
  -2 -10  -4   81.02    5.03
   2 -10   4   77.90    5.54
   2 -10   4   84.40    5.14
   2  10   4   82.93    3.65
  -2  10  -4   81.61    5.34
   2  10   4   92.64    4.27
  -2 -10  -4   85.34    3.46
  -2  10  -4   77.35    3.57
  -2 -10  -4   79.49    3.48
  -2 -10  -4   83.20    3.78
  -2 -10  -4   78.39    3.89
  -2 -10  -4   84.69    3.71
  -2 -10  -4   76.31    3.38
  -2  10  -4   93.51    4.04
  -2  10  -4   83.65    3.67
  -2  10  -4   76.57    3.73
   2  10   5  232.47   10.63
   2  10   5  197.15    9.04
  -2 -10  -5  199.29    6.67
   2  10   5  188.18    8.32
   2 -10   5  203.53    9.42
  -2 -10  -5  213.89    8.68
   2 -10   5  207.13    8.24
   2  10   5  197.01    6.35
   2  10   5  221.28    7.59
  -2 -10  -5  209.45    6.50
  -2 -10  -5  208.63    6.74
  -2 -10  -5  203.87    6.95
  -2 -10  -5  213.62    7.21
  -2 -10  -5  207.55    6.91
  -2  10  -5  216.58    7.28
  -2  10  -5  203.89    7.17
  -2  10  -5  197.02    6.57
   2  10   6    0.61    1.07
   2  10   6    0.40    1.21
   2 -10   6    0.88    1.19
   2  10   6   -0.16    1.10
  -2 -10  -6    0.43    0.64
  -2 -10  -6    0.63    0.73
  -2 -10  -6    1.06    0.57
  -2 -10  -6   -0.26    0.88
  -2 -10  -6   -0.26    0.78
  -2 -10  -6    0.72    0.73
  -2 -10  -6    0.34    1.19
  -2  10  -6    0.21    0.61
  -2  10  -6    0.46    0.90
  -2  10  -6    0.15    0.83
   2  10   7  833.60   24.81
  -2 -10  -7  856.63   21.28
   2  10   7  910.39   22.37
  -2 -10  -7  884.85   21.24
   2  10   7  845.42   24.37
  -2  10  -7  884.98   21.61
  -2 -10  -7  855.90   20.92
  -2 -10  -7  854.00   21.96
  -2  10  -7  886.46   22.31
  -2  10  -7  873.03   22.14
  -2 -10  -8  112.93    4.23
  -2 -10  -8  118.13    4.37
   2  10   8  113.21    4.78
  -2 -10  -8  107.77    4.06
  -2  10  -8  121.74    4.69
  -2 -10  -8  114.87    4.68
  -2 -10  -8  119.19    4.82
  -2  10  -8  121.16    4.91
   2  10   9    1.45    0.74
   2  10   9    1.69    0.82
  -2 -10  -9    1.24    0.53
  -2 -10  -9    1.57    0.73
  -2  10  -9    2.17    0.81
  -2 -10  -9    2.29    0.76
  -2 -10  -9    1.99    0.70
  -2 -10 -10    4.21    0.80
  -2  10 -10    3.23    0.59
  -2 -10 -10    4.14    0.68
  -2 -10 -11  112.45    3.23
   2  11 -11    8.08    0.77
   2 -11 -10   36.74    1.94
   2  11 -10   37.97    2.16
   2 -11 -10   37.39    2.00
  -2  11  10   37.24    1.80
  -2  11   9   13.31    1.37
  -2  11   9   14.45    1.19
  -2 -11   9   15.05    1.64
   2 -11  -9   14.02    1.43
   2 -11  -9   13.39    1.21
  -2  11   9   14.95    1.40
   2 -11  -9   15.28    1.58
   2  11  -9   14.68    1.46
   2  11  -9   12.67    1.04
  -2  11   8    3.58    0.87
   2 -11  -8    2.52    0.89
  -2  11   8    4.02    1.05
   2  11  -8    3.14    0.84
  -2 -11   8    2.23    1.04
  -2  11   8    3.30    0.88
   2  11  -8    3.18    0.81
   2  11  -8    2.51    0.88
   2 -11  -8    4.62    1.14
   2 -11  -7    8.04    1.51
   2  11  -7    8.56    1.18
  -2  11   7    6.37    2.20
   2  11  -7    7.31    1.34
   2 -11  -7    6.61    1.21
  -2  11   7    8.27    1.35
   2 -11  -7    7.40    2.21
  -2 -11   7    7.70    1.73
  -2  11   7    9.30    2.39
  -2 -11   7    9.71    2.04
  -2 -11   7    6.26    0.93
  -2  11   7    9.51    1.25
   2 -11  -7    4.54    1.59
   2  11  -7    7.91    1.28
   2  11  -7    8.61    1.51
   2  11  -7    6.99    2.01
   2  11  -6    0.99    0.69
   2 -11  -6    2.12    1.06
  -2  11   6    2.50    1.52
  -2  11   6    1.07    0.92
   2 -11  -6    1.67    0.87
   2  11  -6    2.85    1.17
  -2  11   6    2.60    0.95
   2 -11  -6    2.34    0.80
   2 -11  -6    1.21    1.22
  -2  11   6    2.66    1.59
  -2 -11   6    3.28    1.41
  -2 -11   6    3.00    1.36
  -2 -11   6    1.81    0.65
  -2  11   6    2.23    0.84
   2 -11  -6    2.50    0.72
   2 -11  -6    3.13    1.61
   2  11  -6    1.95    1.47
   2 -11  -5   16.79    1.80
   2  11  -5   17.99    1.56
  -2 -11   5   19.97    2.94
   2 -11  -5   19.40    3.07
  -2 -11   5   15.76    1.99
   2 -11  -5   16.94    2.39
   2  11  -5   17.42    1.56
  -2  11   5   16.33    2.94
  -2  11   5   19.22    1.87
  -2  11   5   16.49    1.71
   2  11  -5   17.92    2.00
  -2 -11   5   16.31    1.84
   2 -11  -5   16.05    1.79
  -2  11   5   17.82    1.49
   2 -11  -5   21.49    2.92
   2 -11  -5   17.91    1.49
   2  11  -5   18.95    3.10
   2 -11  -4   48.97    2.86
  -2  11   4   49.08    3.13
   2  11  -4   47.03    2.55
   2 -11  -4   45.71    4.33
  -2 -11   4   51.03    3.78
  -2 -11   4   50.72    4.47
   2 -11  -4   51.31    4.26
   2 -11  -4   48.29    3.45
  -2  11   4   51.93    2.96
  -2  11   4   51.46    2.67
  -2  11   4   60.69    5.09
   2  11  -4   49.36    2.83
  -2  11   4   46.00    2.79
   2 -11  -4   48.95    2.97
   2  11  -4   48.87    3.11
  -2 -11   4   57.00    3.23
  -2 -11   4   51.17    2.60
  -2  11   4   47.21    2.32
   2 -11  -4   50.64    2.44
   2  11  -4   45.46    4.39
  -2  11   3  311.16    9.81
   2  11  -3  290.15    8.48
   2  11  -3  300.07   11.62
  -2  11   3  323.42    9.11
  -2  11   3  309.11    8.83
  -2  11   3  288.88   12.10
   2 -11  -3  299.09    9.17
  -2 -11   3  318.49    9.41
   2  11  -3  307.13    9.53
  -2 -11   3  328.31   12.29
   2 -11  -3  321.01   12.14
   2 -11  -3  296.12   10.86
  -2 -11   3  303.87   11.22
   2  11  -3  296.57    8.70
   2 -11  -3  294.65    8.11
   2  11  -3  291.91    9.30
   2  11  -3  290.73   11.95
   2 -11  -2   48.91    3.89
  -2 -11   2   45.53    3.77
   2 -11  -2   46.47    4.21
  -2 -11   2   51.99    4.28
  -2  11   2   50.25    2.70
  -2  11   2   49.66    2.66
   2  11  -2   47.49    2.86
  -2  11   2   49.89    4.27
   2  11  -2   52.90    2.99
   2 -11  -2   48.54    2.78
  -2 -11   2   47.71    2.86
  -2 -11   2   45.23    2.45
   2  11  -2   48.19    2.49
   2 -11  -2   46.23    2.50
   2  11  -2   55.82    4.21
   2  11  -2   55.98    3.05
   2 -11  -1   58.13    3.97
  -2 -11   1   53.39    4.21
  -2 -11   1   62.78    4.57
   2 -11  -1   62.91    4.78
   2 -11  -1   55.01    4.35
   2  11  -1   54.04    3.14
   2  11  -1   59.58    2.49
  -2  11   1   65.44    2.97
  -2  11   1   57.28    2.97
  -2  11   1   60.41    4.43
   2  11  -1   58.00    2.57
  -2  11   1   61.01    2.67
   2  11  -1   57.16    3.12
  -2 -11   1   61.80    3.18
  -2 -11   1   55.85    2.74
   2 -11  -1   56.05    2.43
   2  11  -1   65.77    4.66
   2  11  -1   60.98    3.14
   2 -11   0  576.07   16.52
  -2 -11   0  610.38   18.61
  -2 -11   0  608.85   18.38
   2 -11   0  620.76   19.22
   2 -11   0  623.80   18.91
   2  11   0  597.17   15.53
   2  11   0  614.75   16.00
   2  11   0  595.28   15.00
  -2  11   0  611.40   15.59
  -2  11   0  619.27   18.51
  -2  11   0  629.25   15.26
  -2  11   0  614.43   14.60
   2  11   0  591.18   15.16
   2 -11   0  593.87   14.83
  -2 -11   0  597.37   15.75
  -2 -11   0  623.24   15.26
  -2  11   0  596.99   17.06
   2  11   0  615.08   15.71
   2  11   0  619.62   18.65
   2  11   1   16.34    2.15
   2  11   1    8.83    1.83
   2 -11   1   16.76    2.64
   2 -11   1   13.43    2.38
  -2 -11  -1   13.41    2.20
   2 -11   1   12.63    1.39
   2  11   1   16.33    1.70
  -2  11  -1    9.48    1.88
  -2  11  -1   15.65    1.56
   2  11   1   14.46    1.61
  -2 -11  -1   14.21    1.28
   2  11   1   14.51    1.40
   2 -11   1   12.84    1.31
  -2 -11  -1   13.74    1.37
  -2 -11  -1   13.95    1.56
  -2 -11  -1   14.04    1.38
  -2  11  -1   16.31    1.91
   2  11   1   14.79    1.51
  -2  11  -1   13.09    1.33
  -2  11  -1   13.44    1.36
   2  11   2  802.36   22.84
   2  11   2  754.38   21.40
  -2 -11  -2  754.27   18.57
  -2 -11  -2  733.43   21.94
  -2 -11  -2  726.51   20.57
   2 -11   2  777.06   22.57
   2 -11   2  761.99   22.87
  -2  11  -2  796.29   21.97
  -2  11  -2  756.47   18.75
  -2  11  -2  750.79   18.17
   2  11   2  736.79   18.98
   2  11   2  745.46   20.23
   2  11   2  761.39   19.15
   2  11   2  745.15   18.13
  -2 -11  -2  743.24   18.14
  -2  11  -2  752.78   18.62
  -2 -11  -2  742.77   18.93
  -2 -11  -2  750.62   18.42
  -2 -11  -2  747.28   18.93
  -2  11  -2  744.19   18.85
  -2  11  -2  762.58   18.80
  -2  11  -2  729.10   19.83
  -2  11  -2  749.09   18.60
   2  11   3  167.22    8.56
  -2 -11  -3  163.02    5.77
   2  11   3  176.88    7.90
  -2 -11  -3  159.67    6.50
  -2 -11  -3  177.07    8.24
   2 -11   3  169.98    8.65
   2 -11   3  174.62    8.29
  -2  11  -3  165.41    7.95
   2  11   3  162.08    7.37
  -2  11  -3  174.94    5.40
   2  11   3  170.18    6.31
  -2 -11  -3  167.57    5.47
  -2 -11  -3  169.17    5.41
  -2  11  -3  168.56    5.88
  -2 -11  -3  170.08    6.07
  -2 -11  -3  177.27    5.83
  -2 -11  -3  170.26    6.17
  -2  11  -3  179.81    6.18
  -2  11  -3  155.09    6.45
   2  11   4  208.24    9.14
   2  11   4  226.16   10.47
  -2 -11  -4  213.86    7.06
   2 -11   4  222.79   10.26
   2 -11   4  214.24    9.32
  -2 -11  -4  219.03    9.39
   2  11   4  222.88    7.19
   2  11   4  219.85    7.72
  -2 -11  -4  217.27    6.74
  -2  11  -4  222.55    7.22
  -2 -11  -4  220.94    6.80
  -2 -11  -4  214.12    7.32
  -2 -11  -4  238.21    7.64
  -2 -11  -4  229.52    7.11
  -2  11  -4  218.47    7.37
  -2  11  -4  216.72    7.17
  -2  11  -4  219.83    7.47
   2  11   5   24.90    3.42
   2  11   5   25.07    2.88
  -2 -11  -5   23.66    1.99
  -2 -11  -5   19.04    2.49
   2 -11   5   20.65    2.47
   2 -11   5   18.28    2.85
   2  11   5   21.59    1.72
   2  11   5   23.57    2.33
  -2 -11  -5   22.04    1.77
  -2 -11  -5   24.72    1.89
  -2 -11  -5   24.42    2.05
  -2 -11  -5   22.25    1.88
  -2 -11  -5   27.34    2.28
  -2  11  -5   26.01    1.99
  -2  11  -5   23.45    2.11
  -2  11  -5   23.74    2.18
   2  11   6  166.25    8.09
  -2 -11  -6  178.18    6.20
   2 -11   6  171.59    8.56
   2  11   6  187.77    6.94
  -2 -11  -6  178.02    5.93
  -2 -11  -6  185.05    6.25
   2  11   6  182.47    6.33
  -2 -11  -6  171.75    8.99
  -2 -11  -6  179.41    6.59
  -2 -11  -6  184.75    6.36
  -2  11  -6  170.35    5.91
  -2  11  -6  172.65    6.62
  -2  11  -6  188.80    6.80
   2  11   7  234.24   11.24
   2  11   7  253.70    8.39
  -2 -11  -7  245.83    7.40
  -2  11  -7  249.49    7.64
  -2 -11  -7  249.38    7.76
   2  11   7  238.53    7.84
  -2 -11  -7  235.41    8.05
  -2  11  -7  244.35    8.21
  -2 -11  -8  140.68    4.88
   2  11   8  142.40    5.61
   2  11   8  148.45    5.54
   2  11   8  157.08    5.52
  -2 -11  -8  140.09    4.85
  -2 -11  -8  153.99    5.51
  -2  11  -8  148.84    5.55
   2  11   9   10.56    1.20
  -2 -11  -9    9.56    1.11
   2  11   9   10.00    1.18
   2  11   9    9.06    1.15
  -2  11 -10  178.23    4.75
   2 -12 -10    1.14    0.52
   2  12 -10    1.55    0.62
   2 -12 -10    1.53    0.51
  -2  12   9   56.32    2.63
  -2  12   9   52.84    2.25
   2 -12  -9   56.81    2.67
  -2 -12   9   55.66    2.90
   2 -12  -9   52.87    2.71
   2  12  -9   46.64    2.01
  -2  12   8    9.23    1.19
   2 -12  -8    8.90    1.26
  -2  12   8   10.41    1.31
   2 -12  -8    7.41    0.87
  -2 -12   8   10.41    1.46
   2  12  -8    8.89    1.15
   2 -12  -8   10.49    1.47
   2 -12  -7   70.27    3.69
  -2  12   7   69.53    3.56
  -2  12   7   62.00    5.63
  -2 -12   7   66.94    3.75
   2 -12  -7   68.90    3.54
  -2 -12   7   68.62    4.95
  -2 -12   7   67.48    4.93
  -2  12   7   72.05    3.23
   2 -12  -7   61.21    5.04
   2  12  -7   76.21    5.91
   2  12  -7   69.87    3.47
   2  12  -7   71.57    3.81
   2  12  -6   36.80    2.28
   2 -12  -6   37.58    2.70
  -2  12   6   39.59    2.68
  -2  12   6   27.90    3.86
  -2  12   6   43.78    2.81
  -2 -12   6   38.97    2.90
   2  12  -6   37.73    2.81
   2 -12  -6   38.88    2.67
   2 -12  -6   34.18    2.17
  -2 -12   6   39.36    4.00
  -2 -12   6   39.17    3.68
   2 -12  -6   44.15    4.61
  -2  12   6   37.65    2.22
   2 -12  -6   35.77    2.15
   2 -12  -6   33.69    3.75
   2  12  -6   36.43    4.19
   2  12  -6   40.93    2.95
   2  12  -5  401.75   10.72
   2 -12  -5  403.45   11.47
   2 -12  -5  375.60   14.98
  -2 -12   5  396.76   14.98
   2 -12  -5  355.80   13.38
  -2  12   5  390.50   11.30
   2  12  -5  391.05   10.73
  -2  12   5  380.16   11.21
  -2  12   5  383.66   15.46
  -2 -12   5  413.66   11.94
   2 -12  -5  396.64   11.49
   2  12  -5  388.90   11.85
  -2  12   5  392.93   10.35
   2 -12  -5  389.27   10.43
   2 -12  -5  390.28   14.63
   2  12  -5  383.60   11.83
   2  12  -5  343.52   14.94
   2  12  -4   12.95    1.32
   2 -12  -4   10.60    1.47
   2  12  -4   11.89    1.51
  -2  12   4   14.03    1.65
  -2  12   4   10.48    2.35
  -2  12   4   12.62    1.54
   2  12  -4   11.56    1.64
  -2 -12   4   13.44    1.82
   2 -12  -4   11.94    1.55
   2 -12  -4   12.22    1.84
  -2 -12   4   19.85    2.94
  -2 -12   4   10.66    1.92
   2 -12  -4   10.91    2.22
  -2 -12   4   13.27    1.35
   2 -12  -4   12.99    1.20
   2  12  -4   10.18    1.57
  -2  12   3   15.93    1.80
   2  12  -3   15.87    1.44
   2  12  -3   14.79    1.64
  -2  12   3   13.03    2.43
  -2  12   3   17.62    1.73
  -2  12   3   15.53    1.54
   2 -12  -3   15.11    1.71
   2  12  -3   14.28    1.77
  -2 -12   3   14.01    1.78
   2 -12  -3   13.10    2.31
   2 -12  -3   17.24    2.29
  -2 -12   3   11.07    2.30
   2 -12  -3   17.35    2.70
  -2 -12   3   19.13    2.61
   2  12  -3   14.60    1.51
   2 -12  -3   15.72    1.26
   2  12  -3   15.74    1.85
  -2  12   3   12.72    1.22
  -2 -12   2   72.70    5.06
  -2 -12   2   72.45    5.37
   2 -12  -2   70.00    5.49
   2 -12  -2   68.18    4.87
   2 -12  -2   70.66    4.77
   2  12  -2   63.76    3.53
  -2  12   2   71.57    3.46
  -2  12   2   74.22    3.46
  -2  12   2   77.16    5.51
   2  12  -2   68.42    3.69
  -2 -12   2   72.77    3.73
   2 -12  -2   65.57    3.55
   2  12  -2   74.64    3.28
  -2 -12   2   71.54    3.23
   2  12  -2   69.22    3.12
   2 -12  -2   64.18    3.15
   2  12  -2   70.06    3.73
  -2  12   2   68.51    2.99
  -2 -12   1  106.76    6.35
  -2 -12   1  101.61    6.33
   2 -12  -1  116.64    6.97
   2 -12  -1  108.27    6.41
   2 -12  -1  110.81    5.59
   2  12  -1  110.58    4.77
  -2  12   1  106.91    6.38
   2  12  -1  102.16    3.76
   2  12  -1  109.66    3.78
  -2  12   1  113.25    4.40
  -2  12   1  109.95    4.51
  -2  12   1  108.63    3.96
   2  12  -1  100.77    4.59
  -2 -12   1  115.70    4.75
  -2 -12   1  115.74    4.29
   2  12  -1  110.51    4.09
   2 -12  -1  103.59    3.74
   2 -12  -1  114.42    4.10
   2  12  -1  123.37    6.72
   2  12  -1   99.73    5.87
  -2  12   1   96.95    5.47
   2  12  -1  108.86    4.70
  -2  12   1  101.81    3.91
  -2  12   1  103.05    3.96
   2 -12   0   36.33    2.70
  -2 -12   0   36.62    3.69
  -2 -12   0   32.32    3.38
   2 -12   0   38.06    3.97
   2 -12   0   37.81    3.78
   2  12   0   32.92    2.50
  -2  12   0   30.63    3.32
  -2  12   0   35.90    2.38
  -2  12   0   33.84    1.78
   2  12   0   33.99    2.07
  -2  12   0   31.21    2.07
   2  12   0   32.47    2.11
  -2 -12   0   36.86    2.56
   2 -12   0   36.29    2.03
  -2 -12   0   34.67    2.20
   2  12   0   36.26    2.03
  -2  12   0   31.22    2.03
  -2  12   0   35.21    2.90
  -2  12   0   34.55    2.12
   2  12   0   35.01    2.40
   2  12   0   30.69    3.06
   2  12   0   33.59    3.50
   2 -12   0   31.58    1.85
   2  12   1 1846.29   44.86
   2  12   1 1807.14   43.32
  -2 -12  -1 1722.15   44.31
  -2 -12  -1 1766.01   43.45
   2 -12   1 1805.39   45.07
   2 -12   1 1813.48   45.07
   2  12   1 1632.30   39.91
  -2  12  -1 1722.40   40.34
  -2  12  -1 1796.10   44.09
   2  12   1 1745.27   40.84
   2  12   1 1669.11   40.83
   2  12   1 1701.51   40.17
   2 -12   1 1742.19   39.79
  -2 -12  -1 1730.74   39.64
   2  12   1 1731.01   40.09
   2  12   1 1805.18   39.45
  -2 -12  -1 1754.58   40.03
  -2 -12  -1 1734.44   40.62
  -2 -12  -1 1746.77   39.75
  -2  12  -1 1736.81   41.73
  -2  12  -1 1749.33   40.10
  -2  12  -1 1754.11   39.91
   2  12   2    1.01    0.85
  -2 -12  -2    2.03    0.88
   2  12   2    0.98    1.19
   2 -12   2    3.80    1.60
  -2 -12  -2    1.83    1.31
   2 -12   2    1.97    1.45
  -2 -12  -2    2.51    1.08
  -2  12  -2    1.71    1.22
   2  12   2    0.96    0.76
   2  12   2    1.29    0.99
  -2  12  -2    5.64    0.96
  -2  12  -2    2.23    0.87
   2  12   2    1.33    0.90
   2  12   2    2.75    0.77
  -2 -12  -2    2.65    0.75
  -2  12  -2    1.87    0.81
   2 -12   2    2.95    0.87
  -2 -12  -2    1.35    0.87
  -2 -12  -2    1.73    0.67
  -2  12  -2    2.16    0.88
  -2  12  -2    1.11    0.80
  -2  12  -2    0.53    0.72
   2  12   3    0.70    1.12
   2  12   3    0.52    0.92
  -2 -12  -3   -0.12    0.69
   2 -12   3   -0.32    1.25
   2 -12   3    0.36    1.15
  -2 -12  -3    0.74    0.65
  -2 -12  -3   -0.31    1.35
   2  12   3   -0.30    0.82
   2  12   3   -0.24    0.80
  -2  12  -3    0.09    0.57
  -2 -12  -3   -0.10    0.53
  -2  12  -3    0.25    0.64
  -2 -12  -3    2.32    0.89
  -2 -12  -3    0.11    0.61
  -2  12  -3    0.41    0.78
   2  12   4  317.76   13.15
  -2 -12  -4  307.89    9.19
   2  12   4  316.10   11.52
  -2 -12  -4  315.40   11.94
   2 -12   4  307.76   11.77
   2 -12   4  314.73   12.91
   2  12   4  303.05    9.18
   2  12   4  312.59    9.83
  -2  12  -4  313.63   12.03
   2  12   4  299.16   11.45
  -2 -12  -4  320.55    8.78
  -2 -12  -4  294.91    8.54
  -2  12  -4  302.26    9.19
   2  12   4  282.76    8.30
  -2 -12  -4  286.14    9.25
  -2 -12  -4  306.84    9.49
  -2 -12  -4  303.77    8.87
  -2  12  -4  285.80    9.21
  -2  12  -4  314.01    9.61
  -2  12  -4  293.57    9.22
  -2 -12  -5   11.12    1.39
   2  12   5   11.82    2.08
   2  12   5    9.65    2.29
   2 -12   5    8.91    2.15
  -2 -12  -5   11.12    1.96
   2  12   5   13.01    1.79
   2  12   5   11.01    2.10
   2  12   5   10.96    1.25
  -2 -12  -5   10.03    1.25
  -2 -12  -5   10.44    1.26
   2  12   5    9.70    1.21
  -2 -12  -5   11.95    1.61
  -2 -12  -5   11.09    1.38
  -2  12  -5   12.56    1.46
  -2  12  -5   10.58    1.57
  -2  12  -5   11.74    1.63
  -2 -12  -6    3.15    0.97
   2 -12   6    2.56    1.34
   2  12   6    2.01    1.18
   2  12   6    2.61    1.12
  -2 -12  -6    2.59    0.76
  -2 -12  -6    1.80    0.77
  -2  12  -6    2.99    0.80
  -2 -12  -6    2.83    0.93
   2  12   6    1.72    0.80
  -2 -12  -6    4.29    1.70
  -2 -12  -6    3.06    1.01
  -2  12  -6    1.84    0.96
  -2  12  -6    2.71    1.08
   2  12   7  694.64   18.74
   2  12   7  703.87   18.70
  -2 -12  -7  720.36   17.53
   2  12   7  704.00   17.84
  -2 -12  -7  688.73   18.33
  -2 -12  -7  750.69   17.90
  -2  12  -7  720.67   18.66
  -2 -12  -8   36.78    2.06
  -2 -12  -8   39.18    2.22
   2  12   8   37.72    2.46
   2  12   8   33.57    2.41
  -2 -12  -8   37.26    2.33
  -2  12  -8   37.97    2.49
  -2 -12  -9   16.90    1.32
  -2 -12  -9   15.35    1.20
   2  12   9   15.88    1.34
  -2 -12 -10   53.43    2.07
   2  13 -10   75.72    2.64
   2 -13 -10   68.34    2.45
   2  13  -9    0.64    0.35
   2 -13  -9    0.48    0.52
  -2  13   9    0.23    0.54
   2  13  -9    0.27    0.61
  -2 -13   9    0.78    0.64
   2 -13  -9    1.19    0.52
   2 -13  -9    0.59    0.61
   2 -13  -8   60.41    3.17
   2 -13  -8   61.14    3.02
  -2 -13   8   63.61    3.34
  -2  13   8   61.22    2.82
  -2  13   8   63.60    3.05
   2 -13  -8   55.15    2.70
   2  13  -8   54.43    2.69
  -2  13   7    5.46    1.07
  -2  13   7    5.40    1.07
   2 -13  -7    4.57    1.08
  -2 -13   7    4.40    1.19
   2  13  -7    4.11    1.11
   2 -13  -7    5.50    1.20
   2 -13  -6  281.64    8.83
  -2  13   6  282.20    8.71
  -2  13   6  284.74   12.69
  -2  13   6  286.57    8.78
   2 -13  -6  269.51    7.96
  -2 -13   6  288.37    9.28
   2 -13  -6  274.52    8.79
   2  13  -6  276.88    9.18
  -2 -13   6  261.87   11.58
  -2 -13   6  271.72   10.88
   2 -13  -6  265.90    7.80
   2  13  -6  292.52    9.29
   2  13  -6  266.04    8.71
   2 -13  -5    1.13    0.88
   2  13  -5    0.52    0.63
  -2 -13   5    1.46    1.34
   2 -13  -5    0.38    1.26
   2 -13  -5    0.60    0.91
   2  13  -5    1.44    0.67
  -2  13   5    0.80    1.35
  -2  13   5    0.98    0.85
   2  13  -5    0.85    0.96
   2 -13  -5    1.17    0.91
  -2  13   5    0.27    0.80
  -2 -13   5    1.17    0.93
   2 -13  -5    1.86    0.61
   2  13  -5    1.18    0.94
   2  13  -4  163.46    5.53
   2 -13  -4  161.99    6.03
   2 -13  -4  167.34    8.68
  -2 -13   4  171.00    7.84
  -2 -13   4  179.97    9.20
   2 -13  -4  151.07    8.23
  -2  13   4  163.65    6.04
  -2  13   4  163.25    9.00
   2  13  -4  161.23    5.94
  -2  13   4  151.68    5.83
   2  13  -4  160.36    6.46
   2 -13  -4  169.87    6.29
  -2 -13   4  163.25    6.49
  -2 -13   4  159.38    5.51
   2 -13  -4  154.08    5.08
   2  13  -4  165.55    6.56
  -2 -13   3    3.97    1.72
   2 -13  -3    3.29    1.33
   2 -13  -3    1.44    1.21
   2 -13  -3    5.26    1.63
  -2 -13   3    4.47    1.51
  -2  13   3    1.44    1.21
  -2  13   3    3.87    1.08
   2  13  -3    3.47    1.04
   2  13  -3    2.64    1.15
  -2  13   3    2.01    0.87
   2 -13  -3    2.80    1.00
   2  13  -3    2.50    0.82
  -2 -13   3    3.05    1.09
  -2 -13   3    2.29    0.77
   2  13  -3    4.86    0.96
  -2  13   3    1.69    1.11
   2  13  -3    2.78    1.10
  -2  13   2   21.94    3.07
  -2  13   2   23.34    1.98
   2  13  -2   23.03    2.15
  -2  13   2   20.11    1.70
  -2  13   2   21.73    1.92
   2 -13  -2   19.61    1.99
   2  13  -2   22.16    2.13
  -2 -13   2   21.75    2.16
  -2 -13   2   19.25    2.90
   2 -13  -2   18.28    2.50
   2 -13  -2   21.26    3.16
   2 -13  -2   27.47    3.15
  -2 -13   2   17.54    2.69
   2  13  -2   20.32    1.72
   2  13  -2   21.14    1.71
   2 -13  -2   19.96    1.73
   2  13  -2   20.89    2.83
   2  13  -2   19.76    2.03
  -2  13   2   19.16    1.49
  -2  13   2   20.79    2.60
   2  13  -1  190.81    6.99
   2  13  -1  187.21    5.66
  -2  13   1  181.22    6.38
  -2  13   1  186.19    6.58
  -2  13   1  182.08    5.81
  -2  13   1  195.49    9.16
   2  13  -1  190.69    6.85
  -2 -13   1  204.67    7.07
   2 -13  -1  186.85    7.72
  -2 -13   1  209.28    9.49
   2 -13  -1  176.62    8.97
  -2 -13   1  204.35    9.38
   2 -13  -1  179.79    9.48
  -2 -13   1  199.08    6.34
   2  13  -1  184.51    6.07
  -2  13   1  183.57    5.93
  -2  13   1  179.29    7.85
  -2  13   1  177.89    5.87
   2  13  -1  193.42    6.92
   2 -13  -1  189.60    6.01
   2  13  -1  207.64    9.45
   2  13  -1  192.72    8.66
   2  13   0 1011.81   27.54
   2  13   0 1045.98   29.07
  -2 -13   0 1014.40   28.90
   2 -13   0 1042.68   29.23
  -2 -13   0  995.16   28.19
   2 -13   0 1054.50   29.71
  -2  13   0 1041.66   24.90
  -2  13   0 1042.74   28.55
   2  13   0 1010.52   24.01
  -2  13   0 1060.81   24.40
  -2  13   0 1003.88   23.37
   2  13   0  983.48   24.01
   2  13   0  965.39   25.15
  -2 -13   0 1030.48   25.16
   2 -13   0 1009.77   23.89
  -2 -13   0  986.99   24.02
   2 -13   0  986.80   23.64
   2  13   0 1001.85   23.94
  -2 -13   0 1080.47   24.52
  -2 -13   0  952.89   23.77
  -2  13   0 1006.65   26.33
  -2  13   0 1025.85   24.25
   2  13   0 1011.43   24.98
  -2  13   0  997.28   24.00
  -2 -13  -1    0.46    0.78
   2  13   1    1.03    1.05
   2  13   1    1.00    1.02
   2 -13   1    0.72    1.15
  -2 -13  -1    0.55    1.19
  -2 -13  -1    2.33    1.50
   2 -13   1    1.45    1.51
   2  13   1    0.36    0.73
   2  13   1    2.20    0.89
  -2  13  -1    0.85    0.70
   2  13   1   -0.16    0.94
  -2  13  -1    0.41    0.84
  -2 -13  -1    2.11    0.70
   2  13   1   -0.24    0.76
   2  13   1    1.27    0.65
   2 -13   1    0.43    0.67
  -2 -13  -1    0.15    0.86
  -2 -13  -1    2.11    0.87
  -2 -13  -1    2.66    0.78
  -2  13  -1    0.76    0.76
  -2  13  -1    1.33    0.87
  -2  13  -1    1.15    0.77
   2  13   2  979.45   27.51
   2  13   2  911.91   25.23
  -2 -13  -2  890.90   24.88
   2 -13   2  967.95   27.81
  -2 -13  -2  925.49   26.88
   2 -13   2  935.74   27.37
   2  13   2  966.26   23.34
   2  13   2  893.52   23.97
  -2  13  -2  952.45   22.95
  -2  13  -2  929.15   22.08
   2  13   2  888.99   22.71
   2  13   2  919.81   22.06
  -2 -13  -2  938.65   22.13
   2 -13   2  930.07   22.55
  -2  13  -2  952.37   22.77
  -2 -13  -2  890.01   21.55
   2  13   2  889.53   21.71
  -2 -13  -2  949.08   22.69
  -2 -13  -2  919.40   23.11
  -2 -13  -2  897.72   22.86
  -2 -13  -2  892.81   21.97
  -2  13  -2  866.07   23.49
  -2  13  -2  933.41   22.51
  -2  13  -2  940.48   22.88
   2  13   3  166.75    8.66
   2  13   3  134.19    6.81
  -2 -13  -3  146.09    5.45
   2 -13   3  148.22    8.52
   2 -13   3  143.35    7.91
  -2 -13  -3  149.60    8.03
  -2  13  -3  154.94    7.82
   2  13   3  148.41    5.87
  -2  13  -3  138.15    4.80
   2  13   3  144.46    6.74
   2 -13   3  151.19    5.65
  -2 -13  -3  148.90    5.13
  -2  13  -3  152.93    5.61
  -2 -13  -3  145.58    5.71
  -2 -13  -3  141.26    5.03
  -2  13  -3  142.16    5.46
  -2  13  -3  136.21    5.64
  -2 -13  -4  395.08   11.10
   2  13   4  401.38   15.19
   2  13   4  373.45   11.66
   2  13   4  385.71   11.16
   2  13   4  374.44   13.25
  -2 -13  -4  393.62   10.61
   2 -13   4  419.96   15.63
  -2 -13  -4  370.18   13.96
   2 -13   4  374.20   13.81
  -2  13  -4  393.28   11.32
  -2 -13  -4  376.37   10.54
  -2  13  -4  396.47   11.55
  -2 -13  -5    1.14    0.81
   2 -13   5    0.37    1.05
  -2 -13  -5    0.28    0.89
   2  13   5    0.30    0.90
   2  13   5    0.82    0.89
   2  13   5   -0.48    1.03
   2  13   5    1.49    0.73
  -2 -13  -5    0.82    0.57
  -2 -13  -5    0.32    0.60
  -2 -13  -5    1.91    0.96
  -2  13  -5   -0.46    0.90
  -2  13  -5    0.14    0.92
   2  13   6   81.02    5.92
  -2 -13  -6   75.31    3.56
   2 -13   6   68.65    5.19
   2  13   6   71.40    3.99
   2  13   6   74.48    3.96
  -2 -13  -6   77.20    3.27
  -2 -13  -6   74.26    3.54
  -2 -13  -6   68.19    5.42
  -2 -13  -6   73.24    3.78
  -2  13  -6   70.75    3.76
  -2  13  -6   77.78    3.96
  -2 -13  -6   74.53    3.24
  -2 -13  -7   33.35    2.13
   2  13   7   32.12    2.44
   2  13   7   29.61    2.36
  -2 -13  -7   34.94    2.39
  -2  13  -7   34.08    2.46
  -2 -13  -7   33.79    1.99
   2  13   8  503.93   13.46
   2  13   8  494.46   13.34
  -2 -13  -8  527.48   13.33
  -2  13  -8  525.38   13.49
   2 -13   9    6.60    0.98
  -2 -13  -9    6.78    0.81
  -2 -13  -9    6.55    0.83
  -2 -13 -10   10.72    0.69
   2  14  -9   42.40    2.09
  -2  14   9   41.41    1.97
   2 -14  -9   39.57    1.98
  -2 -14   9   40.43    2.15
   2 -14  -9   47.39    2.07
   2 -14  -8   97.25    3.85
  -2  14   8   97.06    3.77
  -2  14   8   95.58    3.58
   2 -14  -8   93.71    3.47
   2  14  -8   92.78    3.49
   2 -14  -8  102.54    3.85
  -2 -14   8   98.80    4.09
  -2  14   7  142.17    5.11
  -2  14   7  137.82    5.16
  -2 -14   7  139.71    5.59
   2 -14  -7  142.42    5.21
   2 -14  -7  140.44    5.25
   2  14  -7  131.45    5.33
  -2  14   6    1.80    0.87
   2  14  -6    2.30    1.08
  -2  14   6    2.16    0.86
   2 -14  -6    3.09    0.95
  -2 -14   6    2.05    1.07
   2  14  -6    2.35    1.00
   2  14  -6    0.81    0.80
   2 -14  -6    2.92    1.04
   2 -14  -5  485.25   13.36
   2  14  -5  478.85   12.45
  -2  14   5  479.50   13.21
   2  14  -5  470.67   12.63
  -2  14   5  477.11   13.36
  -2  14   5  457.15   17.38
  -2 -14   5  491.00   13.97
   2  14  -5  493.41   13.96
   2 -14  -5  496.04   13.51
  -2 -14   5  481.98   17.24
   2 -14  -5  469.66   16.02
   2 -14  -5  445.95   16.42
   2  14  -5  472.64   13.57
   2  14  -5  475.73   13.83
   2 -14  -4  170.24    6.04
   2  14  -4  169.38    5.52
   2 -14  -4  147.73    8.19
  -2 -14   4  162.60    7.78
  -2 -14   4  158.69    8.83
   2 -14  -4  162.68    8.59
   2  14  -4  154.95    5.89
  -2  14   4  163.56    6.09
  -2  14   4  163.28    5.93
  -2  14   4  147.64    8.63
  -2 -14   4  177.68    6.71
   2  14  -4  152.55    6.52
   2 -14  -4  161.09    6.24
  -2 -14   4  165.24    5.58
   2 -14  -4  159.36    8.43
   2  14  -4  149.58    6.48
  -2  14   4  153.31    7.87
   2 -14  -3    8.75    1.85
  -2 -14   3   13.50    2.72
  -2 -14   3   13.19    2.37
   2 -14  -3   13.17    2.60
   2 -14  -3   13.57    2.19
  -2  14   3   11.11    2.29
   2  14  -3   11.60    1.59
  -2  14   3   14.07    1.63
   2  14  -3   10.47    1.69
   2 -14  -3   10.51    1.55
  -2 -14   3   12.56    1.44
  -2 -14   3    9.10    1.59
   2  14  -3    9.61    1.19
  -2  14   3   13.04    2.22
   2  14  -3   11.47    1.70
   2 -14  -2    3.22    1.42
  -2 -14   2    2.92    1.53
   2 -14  -2    3.58    1.35
   2 -14  -2    0.39    1.37
  -2  14   2    6.68    1.85
  -2  14   2    3.83    1.01
   2  14  -2    3.14    1.06
  -2  14   2    3.52    1.11
   2 -14  -2    7.00    1.37
   2  14  -2    5.95    1.35
  -2  14   2    4.95    0.95
   2  14  -2    3.95    0.95
  -2 -14   2    4.30    1.20
   2 -14  -2    3.62    0.85
   2  14  -2    4.10    0.86
  -2  14   2    2.34    1.15
   2  14  -2    3.34    1.16
  -2 -14   1  454.38   16.28
  -2 -14   1  461.56   16.40
   2 -14  -1  475.76   17.28
   2  14  -1  479.78   13.47
  -2  14   1  453.79   11.84
   2  14  -1  442.48   11.58
  -2  14   1  468.04   12.69
  -2  14   1  467.07   13.01
   2  14  -1  453.40   13.19
  -2 -14   1  471.25   13.42
   2  14  -1  468.49   12.32
  -2 -14   1  471.21   12.51
   2  14  -1  470.29   15.52
   2 -14  -1  476.84   12.18
   2  14  -1  445.73   13.20
  -2  14   1  458.29   14.55
  -2  14   1  440.31   11.85
  -2  14   1  449.22   12.02
   2 -14   0  194.80    9.73
  -2 -14   0  182.16    9.51
   2 -14   0  198.29   10.24
   2  14   0  196.60    7.23
   2  14   0  187.32    6.09
   2  14   0  194.93    6.17
  -2  14   0  200.38    7.01
   2  14   0  197.03    6.91
  -2 -14   0  191.07    6.23
   2 -14   0  194.73    5.98
   2  14   0  195.13    6.25
  -2 -14   0  198.77    6.56
  -2 -14   0  207.11    7.29
   2 -14   0  188.45    6.07
   2  14   0  186.53    7.02
  -2  14   0  189.96    7.73
  -2  14   0  190.60    6.18
  -2  14   0  196.59    6.46
   2  14   0  185.25    8.45
   2  14   0  211.68    9.81
   2  14   1  847.33   24.58
   2  14   1  968.69   27.24
   2 -14   1  914.57   27.50
  -2 -14  -1  908.58   26.76
  -2 -14  -1  875.36   25.40
   2 -14   1  884.30   27.20
   2  14   1  880.85   22.98
   2  14   1  868.41   22.02
  -2  14  -1  891.09   21.92
  -2  14  -1  925.39   22.69
  -2  14  -1  890.69   26.03
   2  14   1  903.38   22.09
   2 -14   1  909.05   21.89
   2  14   1  904.09   22.24
  -2 -14  -1  874.31   21.68
  -2 -14  -1  932.36   22.28
   2  14   1  921.88   21.58
  -2  14  -1  876.42   22.39
  -2 -14  -1  888.22   22.79
  -2 -14  -1  889.72   22.33
  -2  14  -1  916.64   21.90
  -2  14  -1  915.59   22.29
   2  14   2   26.95    3.46
   2  14   2   22.77    2.57
   2 -14   2   24.91    3.56
  -2 -14  -2   30.18    3.03
  -2 -14  -2   29.78    3.54
   2  14   2   23.66    2.27
  -2  14  -2   24.63    3.08
  -2  14  -2   29.09    2.29
   2  14   2   25.62    2.20
  -2  14  -2   27.24    1.87
  -2 -14  -2   29.87    1.96
   2 -14   2   24.92    1.98
  -2 -14  -2   28.17    2.15
  -2  14  -2   31.19    2.30
   2  14   2   26.94    1.76
  -2 -14  -2   29.16    2.36
  -2 -14  -2   28.19    2.22
  -2  14  -2   26.69    2.07
  -2  14  -2   28.95    2.34
   2  14   3   21.19    3.08
   2 -14   3   17.23    2.99
   2 -14   3   22.75    3.16
  -2 -14  -3   18.04    2.77
   2  14   3   21.34    2.11
   2  14   3   21.18    2.10
  -2  14  -3   19.12    2.69
  -2 -14  -3   23.62    1.74
   2 -14   3   21.60    1.92
  -2 -14  -3   18.78    1.49
  -2  14  -3   22.50    2.00
  -2 -14  -3   22.97    1.95
  -2 -14  -3   21.19    2.03
  -2 -14  -3   23.21    2.06
  -2  14  -3   22.75    1.95
  -2  14  -3   21.59    2.06
   2 -14   4   41.51    4.42
  -2 -14  -4   35.76    3.76
   2 -14   4   43.10    3.96
   2  14   4   43.32    2.99
   2  14   4   38.26    2.81
   2  14   4   36.11    2.54
   2 -14   4   42.06    2.77
  -2 -14  -4   42.54    2.38
  -2  14  -4   46.59    2.87
  -2 -14  -4   45.67    2.75
  -2 -14  -4   39.33    2.21
  -2 -14  -4   42.18    2.78
  -2  14  -4   45.94    2.99
  -2  14  -4   44.91    2.83
   2  14   5    1.80    1.26
  -2 -14  -5    1.60    0.86
   2  14   5    1.87    1.05
   2  14   5    3.09    1.04
   2  14   5    2.72    0.79
  -2 -14  -5    2.84    0.75
  -2 -14  -5    2.55    0.87
   2 -14   5    3.69    1.12
  -2  14  -5    1.51    0.92
  -2 -14  -5    2.44    0.99
   2 -14   5    1.45    1.37
  -2 -14  -5    2.46    1.07
  -2 -14  -6    0.99    0.68
   2  14   6    0.87    0.91
   2  14   6    2.17    1.00
   2 -14   6    0.27    0.94
  -2 -14  -6    1.57    0.78
  -2  14  -6    1.27    0.88
  -2 -14  -7  246.06    7.32
   2  14   7  258.50    7.93
   2  14   7  254.43    7.95
  -2  14  -7  242.67    7.87
  -2 -14  -7  257.38    7.71
   2  14   8   47.09    2.46
   2  14   8   46.64    2.44
  -2 -14  -8   48.70    2.41
  -2  14  -8   47.09    2.46
  -2 -14  -9   62.96    2.24
   2 -15  -9   60.15    2.20
   2  15  -9   54.78    2.13
   2 -15  -8    0.08    0.47
  -2  15   8    0.08    0.49
  -2  15   8    0.14    0.52
  -2 -15   8    0.67    0.59
   2  15  -8   -0.25    0.45
   2 -15  -8    0.39    0.55
   2 -15  -7   60.98    3.03
  -2  15   7   69.51    3.15
  -2  15   7   67.01    3.06
   2 -15  -7   63.80    2.71
   2  15  -7   63.20    3.20
  -2 -15   7   64.39    3.32
   2 -15  -7   58.88    2.95
  -2  15   6  320.61    9.28
  -2  15   6  309.18    9.23
   2 -15  -6  313.42    9.29
   2  15  -6  301.31    9.61
   2  15  -6  307.79    9.37
   2 -15  -6  319.98    9.37
  -2 -15   6  332.09    9.89
   2  15  -6  301.38    9.57
  -2  15   5   78.95    3.75
  -2  15   5   73.85    3.61
  -2 -15   5   78.45    4.14
   2 -15  -5   74.28    3.76
   2  15  -5   71.49    3.97
   2  15  -5   70.21    3.94
   2  15  -5   75.73    3.85
   2 -15  -5   75.22    3.65
   2  15  -4  118.22    4.40
   2 -15  -4  134.97    5.08
  -2  15   4  130.59    4.98
   2  15  -4  133.48    5.12
  -2  15   4  132.15    5.21
   2  15  -4  122.09    5.58
  -2 -15   4  131.76    5.67
   2 -15  -4  120.86    5.21
  -2 -15   4  126.78    6.72
  -2 -15   4  131.16    7.93
   2 -15  -4  122.13    7.40
  -2 -15   4  130.09    4.66
   2 -15  -4  109.01    6.81
   2  15  -4  126.43    5.60
  -2  15   4  118.68    6.68
  -2 -15   3  110.60    7.25
   2 -15  -3  107.26    6.17
  -2 -15   3  109.87    6.62
  -2  15   3  108.67    4.42
   2  15  -3  112.85    4.93
  -2  15   3  106.18    4.72
   2  15  -3  111.34    5.16
   2 -15  -3  112.72    4.99
  -2 -15   3  111.80    5.21
  -2 -15   3  117.86    4.48
   2  15  -3  108.30    4.21
   2  15  -3  108.91    5.18
  -2  15   3  104.04    6.07
  -2 -15   2    3.35    1.64
   2 -15  -2    1.60    1.21
   2 -15  -2    0.66    1.10
  -2  15   2    1.07    0.85
   2  15  -2    0.48    0.98
  -2  15   2    0.58    0.82
  -2  15   2    0.41    0.59
   2  15  -2    1.68    0.95
   2 -15  -2    1.76    0.94
   2  15  -2    1.29    0.79
  -2 -15   2    1.02    0.94
   2  15  -2    1.17    0.70
   2 -15  -2    1.56    0.71
   2  15  -2    2.24    1.10
  -2  15   2    1.26    0.84
   2 -15  -1  163.35    8.60
  -2 -15   1  157.53    8.56
  -2 -15   1  136.55    8.03
   2 -15  -1  146.21    8.79
   2  15  -1  152.19    6.23
  -2  15   1  150.37    8.20
  -2  15   1  141.86    4.87
  -2  15   1  151.92    5.70
  -2  15   1  159.80    6.09
  -2 -15   1  159.07    5.42
   2 -15  -1  158.10    6.25
   2  15  -1  139.47    5.93
  -2 -15   1  159.71    6.34
   2 -15  -1  161.66    5.31
   2  15  -1  159.94    5.47
  -2 -15   1  159.04    5.71
   2  15  -1  153.17    6.29
  -2  15   1  162.91    7.09
  -2  15   1  146.67    5.13
   2  15  -1  147.26    5.38
   2  15   0 1105.16   29.59
   2 -15   0 1089.51   31.94
  -2 -15   0 1127.11   31.91
  -2 -15   0 1149.82   31.24
   2 -15   0 1162.85   32.88
  -2  15   0 1090.82   30.92
   2  15   0 1107.87   27.78
   2  15   0 1131.58   26.21
   2  15   0 1078.77   25.95
  -2  15   0 1163.37   27.54
  -2 -15   0 1056.75   26.27
   2  15   0 1135.29   27.28
   2  15   0 1132.90   26.35
  -2 -15   0 1159.55   26.90
   2 -15   0 1125.81   25.95
  -2 -15   0 1109.93   27.74
  -2 -15   0 1065.73   26.72
  -2  15   0 1068.32   26.06
  -2  15   0 1139.68   26.62
   2  15   1   83.57    6.09
  -2 -15  -1   77.71    5.44
  -2 -15  -1  100.45    6.60
   2 -15   1   89.70    6.57
   2 -15   1   96.89    6.80
  -2  15  -1   86.08    5.79
   2  15   1   85.35    4.46
   2  15   1   84.02    3.74
   2  15   1   91.96    3.88
  -2  15  -1   86.93    3.78
  -2  15  -1   84.56    4.28
   2  15   1   85.39    3.93
  -2 -15  -1   86.19    3.65
   2 -15   1   83.94    3.67
   2  15   1   90.92    3.63
  -2  15  -1   91.10    4.17
  -2 -15  -1   88.41    3.99
  -2 -15  -1   78.69    4.22
  -2 -15  -1   83.02    3.91
  -2  15  -1   90.92    3.74
  -2  15  -1   85.07    3.95
   2  15   2  526.44   18.08
   2 -15   2  489.53   18.22
  -2 -15  -2  472.12   15.71
  -2 -15  -2  499.39   17.74
   2  15   2  510.15   14.46
   2  15   2  510.40   13.81
  -2  15  -2  519.50   17.06
  -2  15  -2  511.26   13.16
  -2 -15  -2  507.20   13.17
   2 -15   2  498.90   13.49
  -2 -15  -2  534.95   13.89
  -2  15  -2  510.15   14.04
   2  15   2  509.57   12.86
  -2 -15  -2  499.88   14.18
  -2 -15  -2  507.89   13.78
  -2  15  -2  496.61   13.40
   2 -15   3  188.30   10.11
   2 -15   3  191.40    9.50
  -2  15  -3  181.32    8.80
   2  15   3  182.16    6.89
   2 -15   3  200.37    6.79
  -2 -15  -3  209.74    6.35
  -2  15  -3  214.48    7.08
  -2 -15  -3  208.21    6.98
  -2 -15  -3  193.70    6.77
  -2  15  -3  199.71    6.68
  -2  15  -3  197.07    7.11
   2  15   4   64.83    5.18
  -2 -15  -4   60.84    4.85
   2 -15   4   55.79    4.44
   2 -15   4   68.95    5.60
   2  15   4   67.81    3.63
   2  15   4   63.09    3.29
   2  15   4   65.39    3.56
   2 -15   4   66.46    3.43
  -2 -15  -4   60.82    2.75
  -2 -15  -4   69.42    3.40
  -2  15  -4   61.86    3.33
  -2 -15  -4   58.34    3.25
  -2 -15  -4   63.60    3.34
  -2  15  -4   61.84    3.26
  -2  15  -4   65.57    3.60
   2  15   5   13.71    1.69
   2  15   5   12.53    1.25
   2  15   5   14.19    1.71
   2 -15   5   11.96    1.47
  -2 -15  -5   14.73    1.55
  -2 -15  -5   12.69    1.25
  -2 -15  -5   10.04    1.30
  -2 -15  -5   15.31    1.65
  -2  15  -5   13.98    1.55
  -2  15  -5   14.60    1.76
   2 -15   6  276.81    8.18
   2  15   6  254.74    8.29
   2  15   6  262.48    8.22
  -2 -15  -6  274.13    7.84
  -2 -15  -6  251.65    7.36
  -2 -15  -6  257.00    8.02
  -2  15  -6  267.39    8.31
   2 -15   7  110.24    4.19
  -2 -15  -7  111.82    3.79
  -2 -15  -7  116.59    3.96
   2  15   7  109.35    4.29
   2  15   7  108.21    4.29
  -2 -15  -7  108.21    4.10
  -2  15  -7  113.76    4.36
  -2 -15  -8   83.66    2.82
  -2 -15  -8   81.21    3.03
  -2  15  -8   84.89    3.19
   2  15   8   84.15    3.18
   2  15   8   88.62    3.19
   2  16  -8   63.80    2.25
   2 -16  -8   70.17    2.59
   2 -16  -7   36.45    2.09
  -2  16   7   42.48    2.20
  -2  16   7   39.49    2.13
   2 -16  -7   35.01    1.76
   2  16  -7   38.87    2.27
   2  16  -7   40.14    2.14
   2 -16  -7   41.66    2.19
  -2 -16   7   40.69    2.41
  -2  16   6   31.58    2.08
  -2  16   6   33.15    2.13
   2 -16  -6   34.23    2.15
   2  16  -6   33.33    2.26
   2  16  -6   31.89    2.32
  -2 -16   6   34.39    2.42
   2 -16  -6   31.57    2.15
  -2  16   5  487.45   12.79
  -2  16   5  488.32   13.04
   2  16  -5  474.75   13.51
   2 -16  -5  469.97   13.13
  -2 -16   5  484.32   13.63
   2 -16  -5  482.85   12.84
   2  16  -5  491.98   13.26
   2  16  -5  465.85   13.41
  -2 -16   4  257.38    8.55
   2  16  -4  232.05    8.36
   2 -16  -4  248.26    8.15
  -2 -16   4  246.12    7.23
  -2  16   4  243.94    7.91
   2  16  -4  241.03    7.71
   2  16  -4  255.25    8.28
   2  16  -4  249.77    8.52
  -2 -16   3    5.98    1.06
   2 -16  -3    8.05    1.21
   2  16  -3    7.16    0.97
  -2 -16   3    5.20    1.49
  -2 -16   3    8.13    2.02
  -2  16   3    6.18    1.84
  -2  16   3    9.80    1.43
   2  16  -3    5.50    1.23
   2  16  -3    5.28    1.28
  -2  16   3    5.82    1.00
   2 -16  -3    6.76    1.35
  -2 -16   3    5.28    1.29
   2 -16  -3    7.28    1.77
   2  16  -3    7.58    1.43
   2 -16  -2   41.85    3.99
  -2 -16   2   42.63    4.22
  -2  16   2   46.88    4.32
   2  16  -2   42.53    2.94
  -2  16   2   43.01    2.30
  -2  16   2   44.72    2.79
  -2 -16   2   46.51    3.15
   2  16  -2   43.16    3.07
   2 -16  -2   41.51    2.94
   2 -16  -2   45.29    2.52
   2  16  -2   43.78    3.08
   2  16  -2   47.40    2.50
   2 -16  -1    0.36    1.14
  -2 -16   1    3.94    1.74
   2 -16  -1   -0.81    1.63
  -2  16   1    1.51    0.84
   2  16  -1    0.49    0.84
  -2  16   1    0.90    0.88
   2 -16  -1    1.14    1.04
   2  16  -1    0.11    0.57
  -2 -16   1    0.17    0.84
  -2 -16   1    0.32    0.64
   2  16  -1    0.75    0.70
   2 -16  -1    0.28    0.63
  -2 -16   1    0.36    0.69
  -2 -16   0   56.17    4.78
  -2 -16   0   73.29    5.66
   2 -16   0   72.04    5.91
  -2  16   0   76.17    5.38
   2  16   0   77.79    4.10
  -2  16   0   70.71    3.42
  -2  16   0   77.30    3.91
   2  16   0   68.60    3.63
  -2 -16   0   67.92    3.12
   2  16   0   71.81    3.18
  -2 -16   0   71.50    3.52
  -2  16   0   70.41    3.62
   2 -16   0   68.09    2.89
  -2 -16   0   68.91    3.86
  -2 -16   0   61.82    3.16
  -2  16   0   63.31    3.15
   2  16   1  479.05   16.77
  -2  16  -1  459.91   15.68
   2  16   1  469.90   13.30
   2  16   1  480.25   12.22
  -2  16  -1  456.04   12.15
  -2  16  -1  463.30   12.81
   2  16   1  443.92   11.76
  -2 -16  -1  486.02   12.67
   2 -16   1  452.07   17.05
  -2 -16  -1  441.00   15.30
  -2 -16  -1  443.66   16.50
   2 -16   1  487.77   17.39
  -2 -16  -1  456.41   13.10
   2 -16   1  423.18   11.80
  -2 -16  -1  434.75   12.19
  -2  16  -1  439.21   11.78
  -2  16  -1  465.04   12.54
  -2 -16  -2    6.66    1.21
   2 -16   2    7.96    2.14
  -2 -16  -2    7.81    2.01
   2 -16   2    9.96    2.28
   2  16   2    9.09    1.30
   2  16   2    7.48    1.38
   2  16   2    9.89    1.31
  -2  16  -2    7.60    1.88
   2  16   2    7.38    0.92
  -2  16  -2   10.51    1.47
   2 -16   2    8.32    1.14
  -2 -16  -2    8.34    1.19
  -2  16  -2    7.87    1.11
   2  16   3   18.65    2.82
   2 -16   3   24.47    3.39
   2  16   3   18.26    1.84
   2 -16   3   19.99    1.76
  -2 -16  -3   21.72    1.88
  -2  16  -3   20.99    1.95
  -2 -16  -3   19.69    1.90
  -2 -16  -3   22.48    1.85
  -2  16  -3   19.91    1.67
  -2  16  -3   21.20    1.99
   2 -16   4  181.22    6.12
  -2 -16  -4  187.20    6.21
  -2 -16  -4  175.55    6.12
   2  16   4  181.26    6.39
   2  16   4  179.33    6.33
   2  16   4  175.98    6.05
  -2  16  -4  168.64    5.88
  -2  16  -4  186.32    6.52
  -2 -16  -5    9.66    1.25
   2  16   5    8.89    1.34
   2  16   5    8.34    1.27
  -2 -16  -5    5.85    0.79
   2 -16   5    8.34    1.18
  -2 -16  -5    9.20    1.12
  -2 -16  -5    9.33    1.26
  -2  16  -5    7.50    1.32
   2 -16   6   16.57    1.43
  -2 -16  -6   13.52    1.30
  -2 -16  -6   13.26    1.06
   2  16   6   15.11    1.46
   2  16   6   17.03    1.54
  -2 -16  -6   13.74    1.35
  -2  16  -6   14.74    1.52
   2  16   7  178.11    5.45
   2  16   7  181.24    5.44
  -2  16  -7  180.47    5.53
  -2 -16  -7  175.47    5.05
  -2  16  -8  278.15    7.15
   2 -17  -8    3.66    0.46
   2 -17  -7   31.05    1.64
   2  17  -7   31.63    1.66
   2 -17  -7   29.71    1.65
  -2 -17   7   32.33    1.88
  -2  17   6  152.30    5.11
  -2  17   6  161.14    5.02
  -2 -17   6  150.24    5.40
   2 -17  -6  161.51    5.18
   2 -17  -6  152.22    4.96
   2  17  -6  161.82    5.24
   2  17  -6  152.25    5.36
  -2  17   5    8.19    1.19
  -2 -17   5    7.38    1.23
   2 -17  -5    8.15    1.18
   2 -17  -5    7.36    1.07
   2  17  -5   10.20    1.29
   2  17  -5    7.18    1.26
  -2  17   4    0.18    0.58
   2  17  -4    1.57    0.96
   2 -17  -4    0.13    0.76
  -2 -17   4    0.71    0.84
  -2  17   4    0.58    0.71
   2  17  -4   -0.42    0.71
   2  17  -4    0.15    0.84
   2  17  -4    0.52    0.80
  -2 -17   3  170.70    6.48
   2  17  -3  166.18    6.43
   2 -17  -3  176.87    6.30
  -2 -17   3  166.59    5.50
   2 -17  -3  180.95    5.69
   2  17  -3  158.10    5.98
  -2  17   3  173.00    6.03
   2  17  -3  170.99    6.38
   2  17  -3  163.86    6.44
   2 -17  -2   -0.15    0.77
   2  17  -2   -0.45    1.00
  -2 -17   2   -0.47    1.07
  -2  17   2   -0.12    0.81
   2  17  -2    0.43    0.86
  -2 -17   2    0.73    0.70
   2 -17  -2    0.46    0.57
   2  17  -1   62.74    3.60
   2 -17  -1   69.05    3.76
  -2  17   1   71.19    3.52
   2 -17  -1   72.34    2.97
  -2 -17   1   69.13    3.31
  -2 -17   1   70.02    3.83
   2 -17  -1   57.35    5.19
   2  17  -1   67.20    3.06
   2  17   0  119.04    5.22
  -2  17   0  120.20    4.57
   2 -17   0  121.04    5.25
  -2 -17   0  114.24    5.08
  -2 -17   0  123.37    7.33
   2 -17   0  123.16    7.68
   2  17   0  116.57    4.42
   2  17   0  118.24    4.25
  -2  17   0  123.98    4.93
  -2 -17   0  125.78    4.75
   2 -17   0  108.35    3.84
   2  17   1  131.27    5.52
  -2 -17  -1  140.66    5.09
   2  17   1  121.12    4.25
  -2  17  -1  134.77    5.18
  -2 -17  -1  119.81    4.42
  -2  17  -1  133.05    4.91
   2  17   2  136.94    5.53
   2  17   2  147.32    5.06
  -2  17  -2  144.77    5.40
  -2 -17  -2  148.65    5.29
  -2 -17  -2  135.61    5.37
  -2 -17  -2  129.98    4.71
  -2  17  -2  133.58    4.51
   2 -17   3  425.18   11.65
  -2  17  -3  462.49   12.40
  -2 -17  -3  482.76   12.29
  -2 -17  -3  446.80   12.23
   2  17   3  460.56   12.04
  -2  17  -3  435.31   11.49
  -2  17  -3  450.02   12.38
   2 -17   4  152.41    5.18
  -2 -17  -4  162.34    5.50
  -2 -17  -4  156.71    5.34
   2  17   4  155.89    5.31
   2  17   4  164.29    5.61
  -2  17  -4  166.21    5.76
   2  17   5    4.14    0.90
   2  17   5    3.56    0.83
   2 -17   5    4.33    0.84
  -2  17  -5    4.31    0.99
  -2 -17  -5    5.32    0.94
   2  17   6    9.04    1.10
   2  17   6    9.73    1.05
  -2 -17  -6   11.10    1.03
  -2  17  -6    8.02    1.11
  -2 -17  -6    9.56    0.99
  -2  17  -7   68.82    2.67
  -2 -17  -7   72.38    2.45
   2 -18  -7   38.76    1.52
   2 -18  -6   11.59    1.05
   2 -18  -6   11.81    1.00
  -2  18   6   10.89    0.89
  -2  18   6   13.41    1.11
   2  18  -6   12.31    1.10
  -2 -18   6   10.94    1.12
  -2 -18   5  166.29    5.46
   2 -18  -5  149.75    5.05
  -2  18   5  151.70    5.04
   2  18  -5  153.59    5.17
   2 -18  -4  131.13    4.87
   2 -18  -4  139.21    4.49
  -2 -18   4  137.50    5.18
  -2  18   4  139.05    4.86
   2  18  -4  132.57    5.07
  -2  18   3    4.92    0.96
   2 -18  -3    5.48    1.05
  -2 -18   3    4.95    1.11
  -2 -18   3    4.91    0.82
   2 -18  -3    4.59    0.78
   2  18  -3    5.15    1.14
   2 -18  -2  164.07    6.10
  -2  18   2  174.04    5.87
  -2 -18   2  173.65    5.49
   2 -18  -2  163.25    5.17
  -2 -18   2  179.19    6.37
  -2  18   2  171.20    5.78
   2  18  -2  173.04    6.12
   2  18  -2  177.56    6.18
   2 -18  -1    2.18    0.97
  -2  18   1    2.18    0.82
  -2 -18   1    1.78    0.87
   2 -18  -1    1.97    0.58
  -2  18   1    2.06    0.77
   2  18  -1    1.22    0.82
  -2  18   0   94.37    3.99
  -2 -18   0   89.32    3.74
   2 -18   0   83.77    4.08
   2  18   0   80.43    4.06
   2 -18   1  115.97    4.96
  -2 -18  -1  117.74    4.80
   2  18   1  125.39    5.06
   2  18   1  115.28    4.24
  -2  18  -1  117.73    4.72
  -2 -18  -1  128.86    4.63
  -2 -18  -2   59.14    2.99
   2  18   2   56.83    3.11
  -2  18  -2   59.94    2.94
  -2  18  -2   56.24    2.98
  -2 -18  -2   54.91    2.84
  -2  18  -3    7.76    1.19
   2  18   3    8.33    1.05
   2  18   3    8.24    1.17
  -2 -18  -3    7.92    1.06
  -2  18  -3    8.46    1.18
  -2 -18  -3    7.40    1.06
   2  18   4   64.95    2.71
  -2 -18  -4   58.99    2.59
  -2 -18  -4   61.87    2.82
  -2  18  -4   69.58    3.11
  -2 -18  -4   72.89    3.02
   2  18   5   33.07    1.86
   2  18   5   31.29    1.73
  -2 -18  -5   34.86    1.83
  -2  18  -5   33.42    1.98
  -2 -18  -5   29.96    1.69
  -2  18  -6   15.80    1.19
  -2 -18  -6   15.31    1.06
  -2  18  -7    5.16    0.54
   2  19  -6   61.84    2.20
   2  19  -5   15.21    1.25
  -2  19   5   15.66    1.01
   2 -19  -5   17.46    1.03
   2 -19  -4   27.27    1.73
   2 -19  -4   26.59    1.40
  -2 -19   4   26.93    1.82
  -2  19   4   25.56    1.65
   2  19  -4   26.57    1.77
   2 -19  -3  249.29    7.48
  -2  19   3  262.29    7.30
   2 -19  -3  252.23    6.71
  -2 -19   3  257.16    7.69
  -2  19   3  250.26    7.31
   2  19  -3  267.52    7.63
   2 -19  -2   54.59    2.85
   2  19  -2   52.01    2.74
   2  19  -2   51.89    2.74
  -2  19   2   55.89    2.65
   2 -19  -2   52.27    2.06
  -2 -19   2   52.82    2.32
   2 -19  -1  261.50    7.90
  -2  19   1  257.27    7.58
   2  19  -1  243.54    7.77
   2  19  -1  261.98    7.70
  -2 -19   0   44.73    2.57
  -2  19   0   46.67    2.50
  -2 -19   0   51.79    2.44
   2  19   0   44.45    2.65
   2 -19   0   42.45    2.58
  -2 -19  -1   19.72    1.64
  -2 -19  -1   20.15    1.55
  -2  19  -1   21.95    1.70
   2  19   1   22.89    1.88
   2 -19   1   19.48    1.76
   2 -19   2    0.98    0.78
  -2  19  -2    1.21    0.69
  -2 -19  -2    0.59    0.59
   2  19   2   -0.40    0.73
  -2 -19  -2    0.17    0.56
  -2 -19  -3  335.50    8.78
   2 -19   3  331.62    9.19
  -2 -19  -3  311.59    8.48
   2  19   3  322.20    8.73
  -2  19  -4   71.43    2.85
  -2 -19  -4   73.70    2.81
  -2  19  -5   43.10    1.94
  -2 -19  -5   42.65    1.85
  -2  19  -6    6.88    0.61
  -2 -19  -6    8.23    0.59
   2  20  -5   13.69    0.88
   2  20  -4  417.02    9.91
  -2  20   4  380.38    9.37
   2  20  -3    0.35    0.54
   2 -20  -2  326.32    8.74
  -2  20   2  332.10    8.54
  -2 -20   2  305.62    8.63
   2  20  -2  329.88    8.76
   2  20  -2  334.45    8.71
  -2 -20   1    9.38    1.04
  -2  20   1    9.24    1.01
  -2 -20   1    8.57    0.87
   2 -20  -1   10.99    1.15
   2  20  -1   11.60    1.20
  -2 -20   0    4.88    0.77
  -2  20   0    4.68    0.81
   2 -20   0    4.40    0.84
   2  20   0    3.96    0.88
  -2  20  -1    4.23    0.78
   2 -20   1    4.04    0.77
  -2 -20  -1    4.58    0.73
   2  20   1    4.30    0.81
   2 -20   2   67.29    2.83
  -2 -20  -2   66.09    2.58
  -2 -20  -3    6.13    0.75
  -2 -20  -4   91.16    2.92
   2  21  -3  387.22    9.25
  -2  21   1  124.64    3.69
  -2 -21   0   10.79    0.73
  -2 -21  -2    0.29    0.31
  -2 -21  -3  244.00    5.92
  -3   0  12   22.57    1.50
   3   0 -12   19.78    1.34
   3   0 -12   20.18    1.45
   3   0 -11    0.81    0.61
  -3   0  11   -0.23    0.67
  -3   0  11   -0.09    0.60
  -3   0  10  117.32    4.97
   3   0 -10  120.83    4.74
   3   0 -10  110.41    4.71
   3   0 -10  111.02    4.51
   3   0  -9    0.57    0.79
  -3   0   9   -0.27    0.91
   3   0  -9    1.18    0.80
   3   0  -9    0.34    1.04
   3   0  -9   -0.75    1.04
   3   0  -8   19.68    2.40
  -3   0   8   16.85    2.79
   3   0  -8   18.32    2.86
   3   0  -8   19.76    1.86
   3   0  -8   21.61    1.96
  -3   0   8   19.09    1.50
   3   0  -8   19.35    1.78
  -3   0   8   21.40    2.01
  -3   0   8   15.56    1.69
   3   0  -8   17.12    1.66
   3   0  -8   20.36    2.16
   3   0  -7    1.66    1.02
  -3   0   7    0.61    1.20
   3   0  -7   -0.29    0.92
  -3   0   7    0.28    0.44
   3   0  -7    0.12    0.68
   3   0  -7    0.47    0.74
  -3   0   7    0.62    0.78
  -3   0   7   -0.34    0.67
   3   0  -7    0.71    0.68
   3   0  -7    1.37    1.14
   3   0  -7    1.18    0.86
   3   0  -6   19.79    1.83
  -3   0   6   23.75    1.43
   3   0  -6   25.07    1.57
   3   0  -6   25.70    1.62
   3   0  -6   22.20    1.73
   3   0  -6   21.80    2.43
  -3   0   6   21.33    2.58
  -3   0   6   24.05    1.72
  -3   0   6   23.75    1.84
   3   0  -6   28.36    1.76
  -3   0   6   23.39    1.41
   3   0  -6   25.18    2.79
  -3   0   5   -0.08    0.57
  -3   0   5    1.42    0.65
  -3   0   5    0.19    0.81
   3   0  -5    0.18    0.75
   3   0  -5    0.08    0.58
   3   0  -5    0.37    0.42
   3   0  -5    0.14    0.48
  -3   0   5    0.17    0.44
   3   0  -4   39.75    1.96
   3   0  -4   36.09    1.61
   3   0  -4   40.60    2.80
  -3   0   4   36.90    2.63
  -3   0   4   36.79    1.87
  -3   0   4   39.30    1.97
   3   0  -4   41.44    2.77
  -3   0   4   37.32    1.69
  -3   0   3    0.64    0.47
  -3   0   3   -0.06    0.45
   3   0  -3    0.26    0.70
   3   0  -3    0.11    0.58
   3   0  -3    0.56    0.51
   3   0  -2  251.88    7.38
   3   0  -2  266.85    8.31
   3   0  -2  271.76    7.53
  -3   0   2  269.03    7.35
   3   0  -2  279.92    8.07
   3   0  -1    0.25    0.55
   3   0  -1    0.20    0.27
  -3   0   1    0.46    0.56
   3   0  -1    0.45    0.62
  -3   0   1    0.42    0.38
   3   0   0 1496.17   33.01
   3   0   0 1414.72   31.49
  -3   0   0 1521.45   32.91
  -3   0   0 1356.65   32.31
   3   0   1   -0.09    0.54
  -3   0  -1    0.40    0.64
  -3   0  -2 6949.11  153.28
  -3   0  -2 7441.93  154.05
   3   0   3    0.11    0.49
  -3   0  -3   -0.06    0.49
  -3   0  -3    0.21    0.53
  -3   0  -3    0.34    0.34
   3   0   4   47.77    3.05
  -3   0  -4   48.12    1.89
  -3   0  -4   48.20    2.18
  -3   0  -4   52.20    2.30
  -3   0  -4   55.11    2.15
  -3   0  -4   47.90    2.32
  -3   0  -4   47.05    2.42
  -3   0  -5    0.33    0.29
  -3   0  -5    0.20    0.59
  -3   0  -5    0.28    0.47
  -3   0  -5    0.47    0.56
  -3   0  -5    0.96    0.45
  -3   0  -5   -0.10    0.49
   3   0   5   -0.40    0.81
   3   0   6  415.95   10.94
  -3   0  -6  425.33   11.78
  -3   0  -6  438.65   11.85
  -3   0  -6  436.01   11.91
  -3   0  -6  433.95   11.29
  -3   0  -6  430.75   11.76
  -3   0  -6  431.94   10.59
  -3   0  -6  436.38   11.20
  -3   0  -6  435.39   11.74
  -3   0  -6  414.91   11.89
  -3   0  -6  413.89   11.73
  -3   0  -6  440.80   10.97
   3   0   6  414.18   14.11
  -3   0  -7    0.14    0.82
  -3   0  -7    0.28    0.58
  -3   0  -7    0.14    0.72
  -3   0  -7    0.13    0.72
  -3   0  -7    0.28    0.41
  -3   0  -7    0.71    0.56
  -3   0  -7    0.43    0.76
   3   0   7   -0.31    1.21
   3   0   8 1720.05   46.72
  -3   0  -8 1713.74   38.52
  -3   0  -8 1723.04   39.06
  -3   0  -8 1669.15   40.51
  -3   0  -8 1736.69   40.45
  -3   0  -8 1721.63   40.38
   3   0   8 1660.57   44.38
  -3   0  -9    0.90    1.06
  -3   0  -9    0.15    0.89
   3   0   9    0.45    1.35
   3   0   9    0.35    1.37
  -3   0 -10   47.71    2.89
  -3   0 -10   46.24    2.86
  -3   0 -11    0.09    0.63
   3   0  11   -0.08    0.58
  -3   0 -12  397.21    9.66
   3   1 -12    5.69    0.89
   3  -1 -12    4.70    0.82
   3  -1 -12    4.42    0.70
   3   1 -12    5.51    0.74
  -3   1  12    5.14    0.79
  -3  -1  12    5.68    0.84
   3  -1 -11  237.59    7.85
  -3  -1  11  263.23    7.38
  -3  -1  11  260.31    7.96
   3   1 -11  254.13    7.64
  -3   1  11  252.64    7.87
   3  -1 -11  269.04    7.75
   3   1 -10   11.79    1.43
  -3  -1  10   14.45    1.49
  -3   1  10   12.43    1.55
   3  -1 -10   12.28    1.47
  -3   1  10   11.23    1.50
  -3  -1  10   13.73    1.71
   3  -1 -10   11.67    1.46
   3   1 -10   11.65    1.54
   3  -1 -10   11.79    1.34
   3   1 -10   13.51    1.53
   3   1 -10   12.07    1.50
   3   1  -9  471.80   16.56
   3  -1  -9  462.00   16.47
   3  -1  -9  463.48   12.78
   3  -1  -9  455.46   12.92
   3   1  -9  467.12   13.18
  -3   1   9  451.17   11.95
   3   1  -9  488.70   12.97
  -3   1   9  470.39   13.05
  -3   1   9  460.53   13.24
  -3  -1   9  472.79   13.41
   3  -1  -9  460.61   12.88
   3   1  -9  444.94   13.67
   3  -1  -9  472.75   13.32
  -3   1   9  484.57   17.58
   3  -1  -8   11.63    1.97
  -3   1   8    6.93    2.16
   3   1  -8    5.54    1.81
   3  -1  -8    6.27    1.80
   3   1  -8    6.53    1.25
  -3   1   8    6.23    0.87
   3   1  -8    4.34    1.13
   3  -1  -8    4.74    1.13
  -3  -1   8    7.11    0.96
  -3   1   8    6.10    1.21
  -3  -1   8    8.95    1.49
  -3   1   8    7.58    1.36
   3   1  -8    8.13    1.22
   3  -1  -8    4.89    1.02
   3  -1  -8    3.78    1.54
   3  -1  -8    5.60    1.26
   3  -1  -8    7.02    1.42
   3   1  -8    5.58    1.37
   3  -1  -7   61.48    3.60
   3   1  -7   59.59    3.45
   3   1  -7   65.92    4.09
   3  -1  -7   59.96    4.39
  -3   1   7   71.12    5.16
  -3  -1   7   54.42    4.57
  -3   1   7   63.12    2.67
   3  -1  -7   63.13    3.17
   3   1  -7   61.56    2.89
   3   1  -7   61.10    3.18
   3  -1  -7   58.02    3.04
  -3  -1   7   64.83    2.82
  -3  -1   7   57.78    3.04
  -3   1   7   64.36    3.22
  -3  -1   7   64.79    3.32
   3   1  -7   60.94    3.03
  -3   1   7   62.17    3.25
   3   1  -7   66.05    3.05
  -3   1   7   62.68    2.61
   3  -1  -7   66.61    4.66
   3  -1  -7   62.08    2.99
   3  -1  -7   62.51    4.71
   3   1  -7   68.81    4.84
   3  -1  -6   84.05    3.96
   3   1  -6   94.58    4.03
  -3   1   6   87.09    3.24
  -3  -1   6   89.37    3.08
   3   1  -6   89.63    3.43
   3  -1  -6   91.19    3.24
   3   1  -6   88.21    3.35
   3  -1  -6   91.76    3.72
   3   1  -6   95.39    3.82
   3   1  -6   86.16    4.67
  -3   1   6   89.62    5.46
  -3  -1   6   88.77    5.30
  -3  -1   6   94.08    3.64
  -3   1   6   87.10    3.74
  -3  -1   6   88.47    3.80
  -3   1   6   89.96    3.73
   3   1  -6   92.63    3.52
   3  -1  -6   95.98    3.54
   3  -1  -6   97.10    5.34
   3   1  -6   86.36    5.18
  -3  -1   5 1273.90   29.10
  -3   1   5 1296.38   29.31
   3   1  -5 1275.48   29.23
   3   1  -5 1281.77   29.61
   3  -1  -5 1279.36   29.81
   3  -1  -5 1313.86   29.38
   3   1  -5 1325.39   29.88
   3  -1  -5 1313.90   29.45
  -3   1   5 1346.73   32.64
  -3  -1   5 1271.82   32.09
   3  -1  -5 1329.39   32.58
   3   1  -5 1330.56   31.75
  -3   1   5 1245.38   29.77
  -3  -1   5 1310.28   29.67
  -3  -1   5 1324.52   29.96
  -3   1   5 1302.90   29.89
  -3  -1   5 1247.97   29.09
   3   1  -5 1304.52   29.49
   3  -1  -5 1384.68   32.38
   3   1  -5 1311.94   32.26
   3   1  -5 1311.62   32.42
   3  -1  -4  111.09    3.50
   3  -1  -4  119.04    3.88
   3   1  -4  111.59    3.86
   3  -1  -4  114.37    5.27
  -3   1   4  109.31    5.06
  -3  -1   4  129.74    4.03
  -3  -1   4  121.75    3.81
  -3   1   4  114.89    3.83
  -3   1   4  114.26    3.84
   3  -1  -4  116.52    5.04
   3   1  -4  105.81    4.90
   3  -1  -4  114.83    3.53
  -3  -1   4  114.23    3.49
  -3   1   3  247.44    6.38
   3  -1  -3  244.49    6.57
   3   1  -3  231.58    6.50
  -3  -1   3  252.32    6.64
  -3   1   3  246.07    6.55
  -3   1   3  241.05    6.50
  -3  -1   3  254.55    6.50
   3  -1  -3  255.41    7.73
  -3  -1   3  237.88    7.84
   3  -1  -3  251.18    8.21
   3   1  -3  250.51    7.71
  -3   1   3  260.76    7.81
   3   1  -3  246.96    7.72
  -3  -1   2   26.91    2.03
   3  -1  -2   26.75    2.08
   3   1  -2   33.54    2.11
  -3  -1   2   26.81    1.56
  -3   1   2   27.26    1.76
  -3  -1   2   26.92    1.39
   3  -1  -2   32.48    1.87
   3   1  -2   30.02    2.21
   3   1  -2   28.83    1.97
  -3  -1   1   10.93    0.62
   3   1  -1   11.79    1.40
   3  -1  -1   10.68    1.32
  -3  -1   1   12.27    0.84
  -3   1   1   11.08    1.09
  -3  -1   1   11.15    1.06
  -3   1   1   11.66    1.21
   3   1  -1   10.35    1.21
  -3   1   0  944.94   21.55
   3   1   0  898.89   21.92
   3  -1   0  890.67   21.36
   3  -1   0  897.05   20.71
   3   1   0  892.13   20.32
  -3  -1   0  932.56   21.45
  -3   1   0  960.64   21.78
   3   1   1 1382.95   31.26
  -3   1  -1 1454.41   33.08
  -3   1  -1 1495.67   33.18
  -3  -1  -1 1384.70   32.93
   3   1   1 1480.43   33.09
   3   1   1 1492.96   33.54
   3   1   2  271.26    8.44
   3   1   2  264.81    7.13
  -3  -1  -2  261.13    7.04
  -3   1  -2  276.87    8.36
  -3   1  -2  262.42    8.28
  -3  -1  -3 2631.06   57.55
  -3  -1  -3 2454.02   57.74
  -3   1  -3 2671.22   57.76
  -3  -1  -3 2665.34   57.87
   3   1   3 2655.58   58.63
  -3  -1  -4  112.36    3.42
  -3  -1  -4  107.23    3.69
  -3  -1  -4  107.19    4.01
  -3   1  -4  108.75    3.43
  -3  -1  -4  107.45    3.54
  -3   1  -4  114.08    3.40
  -3  -1  -4  119.43    4.07
  -3  -1  -4  109.82    3.92
  -3   1  -4  115.55    3.94
   3   1   4  110.13    4.80
  -3  -1  -5   33.06    1.73
  -3   1  -5   29.11    1.38
  -3  -1  -5   31.81    2.10
  -3   1  -5   31.36    2.02
  -3  -1  -5   28.02    1.56
  -3   1  -5   28.21    1.61
  -3   1  -5   30.23    1.54
  -3  -1  -5   30.76    2.10
  -3  -1  -5   33.38    2.05
  -3  -1  -5   29.50    1.72
  -3   1  -5   31.20    1.92
   3   1   5   34.52    2.86
   3  -1   5   26.27    1.68
   3   1   6   55.98    4.08
   3   1   6   51.90    2.55
  -3  -1  -6   54.91    2.54
  -3  -1  -6   52.45    2.91
  -3   1  -6   49.73    2.60
  -3  -1  -6   46.50    2.81
  -3   1  -6   51.94    2.89
  -3   1  -6   49.95    2.10
  -3  -1  -6   50.69    2.80
  -3  -1  -6   49.40    2.36
  -3  -1  -6   50.52    2.98
  -3  -1  -6   46.68    2.82
  -3   1  -6   48.30    2.82
  -3   1  -6   51.60    2.31
  -3  -1  -6   54.02    2.57
  -3   1  -6   51.68    2.84
  -3   1  -6   48.02    2.62
  -3  -1  -6   51.06    2.83
   3   1   7  231.65   11.30
   3   1   7  242.09    6.99
  -3  -1  -7  240.87    7.89
  -3  -1  -7  229.80    7.90
  -3   1  -7  233.46    7.81
  -3   1  -7  245.55    7.84
  -3   1  -7  236.19    7.86
  -3   1  -7  244.42    7.75
  -3  -1  -7  220.72    7.50
  -3   1  -7  238.49    6.60
  -3  -1  -7  243.93    6.69
  -3  -1  -7  228.02    7.97
  -3   1  -7  233.01    7.87
  -3  -1  -7  246.69    7.09
  -3   1  -7  238.61    6.95
  -3  -1  -7  241.60    7.31
  -3  -1  -7  225.09    7.95
   3   1   7  244.96   10.26
   3  -1   7  243.98   10.42
   3   1   8  188.61    9.44
   3  -1   8  193.42    9.70
  -3   1  -8  205.95    7.19
  -3   1  -8  212.25    7.35
  -3   1  -8  201.13    6.73
  -3  -1  -8  197.49    6.89
  -3  -1  -8  202.12    7.28
  -3  -1  -8  204.85    7.28
  -3   1  -8  198.30    6.85
  -3  -1  -8  194.97    5.85
  -3   1  -8  198.20    5.81
  -3   1  -8  198.48    7.17
  -3  -1  -8  203.73    6.36
  -3  -1  -8  205.65    7.42
   3   1   8  196.96   10.57
   3   1   9 1121.67   33.51
   3  -1   9 1112.24   33.54
  -3   1  -9 1139.19   27.56
  -3  -1  -9 1165.07   27.84
  -3   1  -9 1158.03   27.74
  -3   1  -9 1125.45   26.87
  -3  -1  -9 1089.29   27.12
  -3  -1  -9 1087.35   27.72
  -3  -1  -9 1149.13   26.41
   3   1   9 1051.37   31.07
   3  -1   9 1073.69   31.40
   3   1  10   13.65    1.62
   3  -1  10   19.15    1.68
  -3  -1 -10   14.71    1.54
  -3   1 -10   16.37    1.69
  -3  -1 -10   17.89    1.82
  -3   1 -10   14.15    1.63
  -3  -1 -10   14.50    1.71
  -3   1 -10   17.53    1.49
   3   1  11    6.09    0.89
  -3  -1 -11    7.50    1.03
  -3   1 -11    7.33    1.03
  -3   1 -12    1.61    0.42
  -3  -1 -12    1.11    0.43
   3  -2 -12   45.99    2.08
  -3  -2  12   43.28    2.19
   3   2 -12   43.27    2.20
   3  -2 -12   43.92    2.04
   3  -2 -11   25.48    1.82
  -3  -2  11   29.25    2.14
  -3   2  11   26.09    1.87
  -3   2  11   26.45    1.92
  -3  -2  11   25.48    1.59
   3  -2 -11   25.98    1.83
   3   2 -11   24.11    1.80
  -3   2  10  485.62   13.60
   3  -2 -10  515.55   13.47
  -3   2  10  500.56   13.52
   3   2 -10  499.63   13.40
  -3  -2  10  502.75   13.90
  -3  -2  10  502.74   13.00
   3  -2 -10  479.85   13.07
   3   2 -10  486.41   13.29
   3   2 -10  480.08   13.23
  -3   2   9  370.96   14.89
  -3  -2   9  384.15   14.73
   3  -2  -9  338.75   13.74
   3   2  -9  360.18   13.96
   3  -2  -9  364.13   10.48
   3  -2  -9  347.31   10.42
   3  -2  -9  348.15   10.55
  -3   2   9  354.22   10.89
  -3  -2   9  387.32   10.56
  -3   2   9  366.33   10.90
   3   2  -9  393.20   10.83
  -3  -2   9  378.99   11.16
   3  -2  -9  376.78   10.57
   3  -2  -9  366.36   11.15
   3   2  -9  361.10   11.41
   3  -2  -8  202.72    7.27
   3   2  -8  193.50    7.35
  -3   2   8  208.81   10.17
   3  -2  -8  196.54    9.15
  -3   2   8  195.66    6.06
   3  -2  -8  201.99    6.62
   3   2  -8  196.35    6.99
   3  -2  -8  199.71    6.81
  -3  -2   8  199.41    7.16
   3   2  -8  209.20    6.87
  -3   2   8  205.99    7.09
  -3  -2   8  210.14    6.73
  -3   2   8  195.85    7.04
   3  -2  -8  212.62    6.73
   3  -2  -8  206.24    9.50
   3   2  -8  193.27    9.31
   3  -2  -8  206.25    9.68
   3  -2  -7   15.33    1.90
  -3   2   7   14.54    1.70
   3   2  -7   12.31    1.57
   3   2  -7   14.85    1.78
   3  -2  -7   14.33    2.36
  -3   2   7   14.51    2.49
  -3   2   7   16.36    1.37
   3   2  -7   15.30    1.33
   3  -2  -7   14.47    1.47
   3  -2  -7   15.67    1.56
   3   2  -7   16.90    1.40
   3   2  -7   15.27    1.60
   3  -2  -7   14.58    1.51
   3   2  -7   13.32    1.41
  -3   2   7   15.79    1.64
  -3  -2   7   14.42    1.24
  -3   2   7   18.17    1.76
  -3  -2   7   14.69    1.67
   3  -2  -7   15.66    2.37
   3  -2  -7   15.94    1.45
   3   2  -7   15.05    2.44
  -3   2   6   39.96    2.57
   3   2  -6   36.52    2.36
   3  -2  -6   40.56    2.62
  -3   2   6   39.57    2.03
   3  -2  -6   36.00    2.21
   3   2  -6   36.52    1.94
   3   2  -6   35.72    2.24
   3   2  -6   38.38    2.15
   3   2  -6   41.09    2.86
   3  -2  -6   31.55    3.23
  -3   2   6   32.67    3.27
  -3  -2   6   35.24    1.93
  -3   2   6   41.64    2.37
  -3   2   6   40.32    2.33
  -3  -2   6   36.52    2.29
   3   2  -6   38.06    2.15
   3  -2  -6   37.57    2.07
   3  -2  -6   39.25    3.31
   3   2  -5   21.95    2.37
   3   2  -5   21.54    1.31
   3   2  -5   20.43    1.49
   3  -2  -5   19.60    1.50
   3   2  -5   21.22    1.62
  -3  -2   5   20.51    2.04
   3   2  -5   23.54    2.12
   3  -2  -5   22.96    2.52
  -3   2   5   20.00    2.43
   3  -2  -5   21.74    1.54
   3   2  -5   19.59    1.41
  -3   2   5   22.34    1.62
  -3   2   5   34.27    1.86
  -3  -2   5   20.46    1.38
   3  -2  -5   23.17    2.32
  -3   2   5   16.35    1.41
  -3   2   4  896.37   21.55
   3   2  -4  970.27   24.06
  -3   2   4  978.30   21.78
   3   2  -4  943.16   22.07
   3  -2  -4  977.23   22.05
   3  -2  -4  942.61   21.66
  -3  -2   4  977.48   23.80
   3  -2  -4  960.90   24.67
   3   2  -4  951.32   23.27
  -3   2   4  943.07   24.25
  -3   2   4  945.89   22.04
  -3  -2   4  954.87   21.81
   3   2  -4  916.76   21.75
  -3   2   4  962.26   21.95
  -3  -2   4  954.80   22.11
   3  -2  -4  932.21   21.55
   3  -2  -4  994.44   24.01
   3   2  -4  939.03   24.11
   3   2  -3  181.60    6.33
  -3   2   3  171.21    4.84
   3   2  -3  166.23    4.99
   3   2  -3  177.62    5.15
  -3   2   3  177.46    5.01
  -3  -2   3  174.94    5.07
  -3  -2   3  172.69    4.97
   3  -2  -3  183.48    6.07
   3   2  -3  181.54    6.28
  -3  -2   3  169.09    5.02
  -3  -2   3  191.40    6.45
   3  -2  -3  166.16    6.57
  -3   2   3  178.61    6.26
  -3  -2   3  168.19    5.61
   3   2  -2    0.58    0.75
   3  -2  -2    1.43    0.43
  -3   2   2    3.22    0.84
  -3  -2   2    1.31    0.25
   3  -2  -2    2.12    0.61
   3  -2  -2    0.40    0.71
  -3  -2   2    2.57    0.88
  -3   2   2    1.37    0.65
  -3  -2   2    1.84    0.51
   3   2  -2    0.62    0.70
  -3  -2   2    1.29    0.44
   3   2  -2    4.02    0.86
  -3  -2   1   13.73    1.56
   3   2  -1   19.37    1.68
  -3   2   1   19.03    1.41
   3  -2  -1   18.93    1.17
   3   2  -1   20.51    1.73
   3  -2  -1   16.33    1.62
  -3   2   1   17.00    1.51
  -3   2   1   15.93    1.46
  -3  -2   0  232.68    7.16
  -3   2   0  236.74    7.02
  -3   2   0  228.40    6.99
   3   2   0  225.00    5.88
  -3  -2   0  231.43    6.56
   3   2   0  226.10    6.78
   3   2   0  230.99    7.29
  -3   2  -1  144.77    5.16
  -3   2  -1  140.17    5.07
   3   2   1  140.71    5.13
   3   2   1  133.90    5.33
   3   2   2 3494.01   81.11
   3   2   2 3582.70   78.99
  -3   2  -2 3650.75   80.89
  -3  -2  -2 3635.49   79.09
  -3  -2  -2 3614.24   78.91
  -3   2  -2 3694.72   80.77
   3   2   3   27.60    2.48
  -3  -2  -3   26.10    1.56
  -3  -2  -3   29.26    1.72
  -3  -2  -3   26.09    1.56
  -3   2  -3   24.22    1.50
  -3  -2  -3   27.81    1.69
  -3   2  -3   28.03    1.47
   3   2   3   25.59    1.80
   3   2   4  183.54    6.74
  -3   2  -4  166.22    5.20
  -3  -2  -4  186.56    5.22
  -3  -2  -4  200.80    5.84
  -3  -2  -4  190.88    6.01
  -3  -2  -4  185.92    6.28
  -3  -2  -4  199.66    5.80
  -3   2  -4  203.51    5.85
  -3  -2  -4  192.71    5.92
  -3   2  -4  199.67    5.60
   3   2   4  212.11    8.26
   3  -2   5   13.97    1.40
   3   2   5   12.89    1.87
  -3   2  -5   13.85    1.13
  -3  -2  -5   17.65    1.24
  -3  -2  -5   13.65    1.39
  -3   2  -5   20.42    1.09
  -3  -2  -5   11.85    1.37
  -3  -2  -5   17.77    1.48
  -3   2  -5   13.07    1.35
  -3   2  -5   13.95    1.02
  -3  -2  -5   14.11    1.52
  -3  -2  -5   12.92    1.41
   3   2   5   16.80    2.49
   3   2   6  215.73    9.07
  -3   2  -6  228.72    7.08
  -3  -2  -6  230.88    7.30
  -3   2  -6  234.04    7.23
  -3  -2  -6  238.16    6.82
  -3   2  -6  234.34    7.28
  -3  -2  -6  233.67    7.50
  -3  -2  -6  221.47    7.40
  -3   2  -6  225.64    7.34
  -3   2  -6  229.16    6.24
  -3  -2  -6  238.50    7.46
  -3   2  -6  225.60    7.28
  -3  -2  -6  236.09    7.62
  -3  -2  -6  219.64    6.65
  -3   2  -6  238.66    6.53
  -3  -2  -6  238.75    8.05
   3   2   6  253.89   10.86
   3   2   7   52.17    5.12
   3   2   7   59.37    4.62
   3   2   7   58.62    2.89
  -3  -2  -7   61.03    2.93
  -3   2  -7   60.86    2.48
  -3   2  -7   54.22    3.10
  -3  -2  -7   57.98    3.39
  -3  -2  -7   58.47    2.82
  -3  -2  -7   59.77    3.56
  -3  -2  -7   60.97    3.40
  -3   2  -7   59.58    3.27
  -3  -2  -7   58.98    3.40
   3   2   8  506.72   17.73
   3  -2   8  521.30   18.28
  -3  -2  -8  524.25   14.97
  -3  -2  -8  557.88   15.03
  -3   2  -8  536.77   14.91
  -3   2  -8  535.47   14.08
  -3  -2  -8  521.68   14.53
  -3   2  -8  555.12   14.93
  -3   2  -8  545.40   14.55
  -3  -2  -8  526.38   13.28
  -3  -2  -8  549.99   13.94
  -3  -2  -8  552.34   15.21
   3   2   8  537.03   19.79
   3   2   9  135.15    7.60
   3  -2   9  148.68    8.26
  -3   2  -9  141.26    5.31
  -3  -2  -9  148.79    6.01
  -3   2  -9  151.81    5.80
  -3  -2  -9  161.80    6.11
  -3   2  -9  147.29    5.87
  -3   2  -9  150.95    5.31
  -3  -2  -9  150.73    5.71
  -3  -2  -9  145.94    5.09
   3  -2   9  166.27    9.53
   3   2   9  138.30    8.83
  -3  -2 -10  517.92   13.86
  -3   2 -10  495.11   13.46
  -3  -2 -10  491.45   13.69
  -3   2 -10  531.09   13.75
  -3  -2 -10  508.42   13.38
   3   2  10  507.47   13.68
   3  -2  10  485.50   13.04
  -3   2 -11   82.10    3.42
  -3  -2 -11   85.18    3.52
  -3  -2 -11   86.99    3.27
   3  -2  11   86.10    3.52
  -3  -2 -12   89.63    2.88
  -3   2 -12   88.99    2.77
   3   3 -12  168.88    5.19
  -3  -3  12  180.49    5.24
   3  -3 -12  171.66    4.97
   3  -3 -11  171.63    5.67
   3  -3 -11  168.46    5.57
  -3  -3  11  170.96    5.86
  -3   3  11  180.07    5.74
  -3   3  10   29.01    2.23
  -3   3  10   28.31    2.23
  -3  -3  10   30.48    1.91
   3   3 -10   28.32    2.16
  -3  -3  10   27.21    2.29
   3  -3 -10   27.20    2.06
   3   3 -10   27.00    2.26
   3  -3 -10   24.67    2.17
   3  -3 -10   26.35    2.01
   3   3 -10   28.33    2.16
   3  -3 -10   26.43    2.23
   3   3 -10   24.67    2.00
   3  -3  -9  508.95   14.38
   3   3  -9  504.44   14.56
  -3   3   9  514.19   18.51
  -3  -3   9  505.58   17.82
  -3   3   9  504.12   12.84
   3  -3  -9  544.63   13.81
   3  -3  -9  506.51   13.60
   3   3  -9  511.43   14.17
   3   3  -9  491.70   14.16
  -3  -3   9  509.71   13.42
  -3  -3   9  498.17   14.34
  -3   3   9  487.57   14.02
  -3   3   9  510.97   14.21
   3   3  -9  531.25   13.98
   3  -3  -9  532.86   17.72
   3  -3  -9  525.35   13.79
   3   3  -9  523.65   17.67
   3  -3  -9  471.83   17.34
   3  -3  -8  275.27    8.92
   3   3  -8  271.22    8.95
   3  -3  -8  268.32   11.25
  -3   3   8  277.08   12.04
  -3  -3   8  249.53   11.20
  -3   3   8  256.85    7.63
   3  -3  -8  262.95    8.16
   3   3  -8  266.89    8.58
   3  -3  -8  249.99    8.08
  -3  -3   8  279.87    8.77
  -3   3   8  256.16    8.52
   3   3  -8  276.57    8.37
  -3  -3   8  267.87    8.00
  -3   3   8  271.37    8.49
   3  -3  -8  258.69    8.11
   3  -3  -8  277.81   11.43
   3   3  -8  276.66   11.47
   3   3  -7  150.26    5.84
   3  -3  -7  148.58    5.83
  -3   3   7  149.30    8.10
  -3   3   7  161.98    5.16
   3   3  -7  142.92    5.05
   3  -3  -7  150.94    5.44
   3   3  -7  157.91    5.70
   3  -3  -7  151.68    5.31
   3  -3  -7  149.69    5.27
   3   3  -7  151.50    5.40
  -3   3   7  148.50    5.64
  -3   3   7  157.95    5.58
  -3  -3   7  149.85    4.75
  -3  -3   7  156.41    5.77
  -3  -3   7  151.47    5.19
   3  -3  -7  157.64    5.34
   3  -3  -7  155.01    7.71
   3   3  -7  152.39    7.86
   3   3  -6  333.39   11.72
   3   3  -6  332.25    9.05
   3  -3  -6  325.18    8.89
   3  -3  -6  308.52    9.01
   3   3  -6  323.69    9.26
   3   3  -6  303.97    9.53
   3  -3  -6  345.55   12.28
  -3   3   6  318.05   12.01
   3   3  -6  327.00    8.98
  -3   3   6  330.25    9.30
  -3  -3   6  318.94    8.77
  -3  -3   6  314.56    8.53
  -3  -3   6  328.15    9.31
   3  -3  -6  322.42   11.51
  -3   3   6  311.67    9.37
   3  -3  -6  321.47    9.72
   3   3  -6  325.53    9.42
  -3   3   5  821.32   19.77
  -3   3   5  878.88   19.70
  -3   3   5  808.31   19.11
   3   3  -5  832.57   19.96
   3  -3  -5  851.13   19.98
   3   3  -5  831.27   19.31
   3   3  -5  884.32   20.15
   3  -3  -5  838.17   23.19
   3   3  -5  799.55   20.68
  -3   3   5  862.08   22.95
   3  -3  -5  823.18   20.27
  -3  -3   5  819.42   21.79
  -3  -3   5  823.73   20.06
   3   3  -5  823.90   19.77
  -3   3   5  856.53   20.06
  -3  -3   5  815.89   19.55
  -3  -3   5  829.91   19.52
   3  -3  -5  895.52   22.60
   3  -3  -5  797.27   19.46
   3   3  -5  883.79   22.72
  -3   3   4   26.03    1.22
   3   3  -4   32.02    2.64
  -3   3   4   29.07    1.62
  -3   3   4   29.72    1.45
   3   3  -4   29.99    1.80
   3   3  -4   33.38    1.85
  -3  -3   4   29.82    2.54
   3  -3  -4   37.09    3.04
   3   3  -4   29.49    2.05
  -3   3   4   33.66    2.74
  -3  -3   4   28.51    2.23
   3   3  -4   31.78    1.64
  -3  -3   4   31.50    1.81
  -3   3   4   29.87    1.74
  -3  -3   4   31.01    1.63
  -3  -3   4   32.34    1.62
   3  -3  -4   34.55    2.59
   3  -3  -4   30.43    1.50
   3   3  -4   31.09    2.60
   3   3  -3 1322.62   31.17
  -3   3   3 1307.33   28.80
   3   3  -3 1324.01   28.98
   3   3  -3 1286.50   29.16
  -3   3   3 1362.03   31.00
   3  -3  -3 1306.44   31.46
  -3  -3   3 1362.65   31.11
   3   3  -3 1300.58   29.83
  -3  -3   3 1320.39   29.75
  -3  -3   3 1351.79   29.03
  -3   3   3 1262.92   28.87
  -3  -3   3 1276.25   28.63
   3  -3  -3 1391.69   30.57
   3   3  -3 1336.06   30.77
  -3  -3   3 1340.11   28.39
  -3   3   2  196.89    5.13
  -3   3   2  179.16    6.40
   3   3  -2  190.90    5.41
  -3  -3   2  182.49    5.21
  -3   3   2  188.70    5.13
   3   3  -2  170.12    6.04
  -3  -3   2  195.42    4.87
   3   3  -2  187.07    6.59
   3   3  -2  188.17    6.44
  -3   3   2  191.01    6.25
  -3  -3   2  177.79    6.56
   3  -3  -2  163.46    6.63
  -3  -3   2  186.87    5.22
   3   3  -1  349.19    9.44
   3  -3  -1  332.25    8.04
   3  -3  -1  365.10   10.04
   3   3  -1  343.47   10.10
  -3   3   1  350.40    9.88
   3  -3  -1  342.35    8.71
  -3  -3   1  323.76    8.43
  -3   3   1  354.19    9.75
  -3  -3   1  366.02   10.10
   3  -3  -1  357.66   10.25
   3   3  -1  349.12    9.80
   3   3   0  153.93    5.34
   3  -3   0  147.10    4.41
   3   3   0  151.50    5.69
  -3   3   0  147.94    5.41
   3  -3   0  144.52    3.72
  -3  -3   0  148.32    5.35
   3  -3   0  158.59    5.42
  -3   3   0  163.61    5.43
   3   3   0  151.49    4.48
  -3  -3  -1 2469.96   52.86
  -3   3  -1 2421.53   53.38
  -3   3  -1 2413.85   53.19
   3   3   1 2369.63   53.70
   3   3   1 2426.38   53.46
   3   3   2 2542.05   57.76
   3   3   2 2491.20   57.92
   3   3   2 2470.46   55.31
  -3   3  -2 2512.63   57.54
  -3  -3  -2 2505.48   55.44
  -3  -3  -2 2541.14   55.54
  -3   3  -2 2567.62   57.27
   3   3   3 1152.97   28.98
  -3   3  -3 1170.21   28.62
  -3   3  -3 1060.96   28.03
  -3  -3  -3 1169.82   26.22
  -3  -3  -3 1187.53   26.39
  -3  -3  -3 1131.16   26.25
  -3  -3  -3 1141.34   26.40
  -3   3  -3 1100.08   25.98
   3   3   3 1143.40   26.81
   3   3   4    4.99    1.06
  -3  -3  -4    5.48    0.55
  -3  -3  -4    5.26    0.66
  -3  -3  -4    5.27    0.86
  -3   3  -4    5.59    0.76
  -3  -3  -4    6.39    0.92
  -3  -3  -4    5.23    0.91
  -3   3  -4    5.37    0.82
  -3  -3  -4    7.19    1.00
   3   3   4    5.93    1.56
   3  -3   5   66.42    3.52
   3   3   5   69.80    4.16
  -3   3  -5   70.02    3.26
  -3   3  -5   67.44    3.02
  -3  -3  -5   75.17    2.83
  -3  -3  -5   73.14    3.36
  -3  -3  -5   72.40    3.29
  -3   3  -5   74.14    2.52
  -3  -3  -5   70.18    3.79
  -3  -3  -5   69.07    3.03
  -3  -3  -5   74.37    3.26
  -3   3  -5   68.68    3.09
  -3  -3  -5   74.42    3.41
  -3  -3  -5   78.57    3.43
   3   3   5   78.15    5.27
   3   3   6   65.80    5.32
   3   3   6   69.64    4.57
   3   3   6   66.38    3.20
  -3  -3  -6   63.49    2.90
  -3   3  -6   66.10    3.21
  -3  -3  -6   64.58    3.41
  -3   3  -6   63.57    3.19
  -3  -3  -6   69.10    3.41
  -3   3  -6   72.95    2.63
  -3   3  -6   70.12    3.31
  -3  -3  -6   68.40    3.54
  -3  -3  -6   75.65    4.11
  -3  -3  -6   74.23    3.56
  -3  -3  -6   65.87    3.11
  -3   3  -6   68.36    3.26
   3   3   7  169.41    9.29
   3   3   7  163.31    7.98
   3   3   7  158.61    5.56
  -3  -3  -7  159.99    5.43
  -3  -3  -7  155.46    6.04
  -3   3  -7  164.50    5.86
  -3   3  -7  157.00    5.93
  -3   3  -7  152.50    5.31
  -3  -3  -7  159.09    6.10
  -3   3  -7  153.14    4.79
  -3  -3  -7  159.23    5.38
  -3  -3  -7  171.24    6.13
  -3  -3  -7  159.02    5.64
  -3  -3  -7  155.71    6.22
  -3   3  -7  159.74    5.82
  -3  -3  -7  162.28    6.73
  -3   3  -7  163.04    6.01
   3   3   8   14.22    2.90
   3   3   8   12.11    1.30
  -3   3  -8   13.06    1.66
  -3   3  -8   16.14    1.83
  -3  -3  -8   13.71    1.82
  -3   3  -8   14.63    1.64
  -3  -3  -8   14.47    1.82
  -3   3  -8   14.59    1.45
  -3  -3  -8   13.57    1.66
  -3   3  -8   14.49    1.67
  -3  -3  -8   13.05    1.17
  -3  -3  -8   14.18    1.79
  -3  -3  -8   14.01    1.45
  -3  -3  -8   17.91    1.70
   3   3   8    9.65    2.06
   3  -3   8   17.43    2.79
   3   3   9  235.43   10.48
   3  -3   9  227.96   10.96
  -3   3  -9  254.64    7.98
  -3  -3  -9  273.55    8.79
  -3  -3  -9  265.47    8.66
  -3   3  -9  266.00    8.49
  -3  -3  -9  264.83    7.71
   3   3   9  255.96   12.33
   3  -3   9  256.79    7.97
   3   3  10   68.48    3.49
   3  -3  10   64.34    2.88
  -3  -3 -10   67.14    3.43
  -3   3 -10   69.29    3.37
  -3  -3 -10   66.42    3.27
   3   3  11   60.60    2.79
  -3   3 -11   59.72    2.67
  -3  -3 -11   58.56    2.74
  -3  -3 -11   61.95    2.65
  -3  -3 -12   23.21    1.16
   3  -4 -12    5.16    0.61
   3   4 -12    5.80    0.86
  -3  -4  11  108.63    4.28
   3  -4 -11  109.79    4.08
  -3   4  11  117.06    4.28
  -3   4  11  111.64    4.04
   3   4 -11  101.42    4.15
   3  -4 -11   99.10    3.89
   3  -4 -10  758.77   18.91
   3   4 -10  786.72   19.57
   3  -4 -10  752.43   19.11
  -3  -4  10  786.72   19.59
  -3  -4  10  714.68   18.01
  -3   4  10  741.24   18.22
  -3   4  10  768.20   19.06
   3  -4 -10  765.86   19.08
  -3   4  10  791.88   19.42
   3   4 -10  764.04   19.16
   3  -4 -10  782.51   18.95
   3  -4 -10  741.25   19.34
   3   4  -9   98.93    4.83
   3  -4  -9   98.61    4.80
  -3   4   9   95.99    6.96
  -3  -4   9  104.82    6.75
  -3   4   9  104.77    3.92
   3  -4  -9  105.48    4.28
   3   4  -9  105.93    4.69
   3   4  -9   94.04    4.59
  -3  -4   9  108.47    4.86
  -3   4   9  107.43    4.69
   3   4  -9   99.15    4.44
  -3  -4   9  102.62    3.96
   3  -4  -9  107.01    6.67
   3  -4  -9  109.62    4.43
   3  -4  -9   97.89    6.52
   3   4  -9   95.73    6.46
   3   4  -8  193.92    7.24
   3  -4  -8  190.84    7.33
   3  -4  -8  204.25    9.82
  -3   4   8  210.09   10.39
  -3  -4   8  194.08    9.56
  -3   4   8  208.64    6.49
   3  -4  -8  206.70    6.80
   3  -4  -8  196.99    6.71
   3   4  -8  210.99    7.27
  -3  -4   8  212.50    7.30
  -3   4   8  203.46    7.15
  -3  -4   8  209.60    6.46
   3   4  -8  208.63    6.95
   3  -4  -8  199.97    6.73
   3  -4  -8  223.29    9.96
   3   4  -8  202.46    9.68
   3  -4  -7   11.94    2.29
  -3   4   7   13.69    2.53
  -3  -4   7    9.36    1.93
   3   4  -7   10.62    2.16
   3  -4  -7    9.58    1.23
  -3   4   7   10.07    1.21
   3   4  -7   13.65    1.56
   3   4  -7   12.29    1.32
   3  -4  -7   10.98    1.24
   3   4  -7   11.37    1.36
  -3   4   7    9.13    1.38
  -3  -4   7   10.57    1.44
  -3  -4   7   10.94    1.19
   3  -4  -7    7.37    1.88
   3  -4  -7   12.26    1.36
   3  -4  -7   10.49    1.52
   3   4  -7   11.64    1.53
   3  -4  -6    5.77    1.18
   3   4  -6    6.69    1.13
  -3   4   6    6.33    0.83
   3   4  -6    6.82    1.16
   3   4  -6    6.78    1.09
   3  -4  -6    6.27    1.02
   3  -4  -6    7.21    1.04
   3  -4  -6    5.04    1.59
  -3  -4   6    6.01    1.38
  -3   4   6    6.10    1.72
  -3  -4   6    5.50    0.88
  -3  -4   6    5.83    0.78
  -3   4   6    6.72    1.14
  -3  -4   6    6.46    1.11
   3   4  -6    6.71    1.01
  -3   4   6   11.52    1.22
   3  -4  -6    6.26    1.51
   3   4  -6    8.84    1.77
  -3   4   5  270.51    7.83
  -3   4   5  291.49    7.82
  -3   4   5  312.89    8.28
   3  -4  -5  312.57    8.45
   3  -4  -5  293.14    8.18
   3   4  -5  306.56    8.65
   3  -4  -5  308.01   11.27
   3   4  -5  291.96    8.42
  -3   4   5  318.43   11.08
  -3  -4   5  295.66   10.03
   3  -4  -5  299.30    9.08
  -3  -4   5  303.38    8.52
   3   4  -5  318.04    8.34
  -3   4   5  324.32    8.59
  -3  -4   5  298.32    7.95
  -3   4   5  304.55    8.23
  -3  -4   5  301.10    7.97
   3  -4  -5  291.68    7.98
   3  -4  -5  314.07   10.64
[truncated: 621,873 more chars]
